# Supplementary material for: Comparative Proteomic Analysis of Potato Roots from Resistant and Susceptible Cultivars to Spongospora subterranea Zoospore Root Attachment In Vitro
Source: Molecules. 2022 Sep 15;27(18):6024. doi: 10.3390/molecules27186024 (PMC9504836; doi:10.3390/molecules27186024)
Supplement: Supplementary file 1 [file molecules-27-06024-s001.zip]

Archive with 2 entries (2 files):
- Supplemental file 1 - all proteins identified across twelve cultivars.xlsx
- Supplemental file 2 - subset of significant proteins.xlsx
