# Supplementary material for: Comparative Proteomic Analysis of Potato Roots from Resistant and Susceptible Cultivars to Spongospora subterranea Zoospore Root Attachment In Vitro
Source: Molecules. 2022 Sep 15;27(18):6024. doi: 10.3390/molecules27186024 (PMC9504836; doi:10.3390/molecules27186024)
Supplement: Supplementary file 1 [file molecules-27-06024-s001.zip › Supplemental file 1 - all proteins identified across twelve cultivars.xlsx]

## Sheet: potato_12 strains_imputed
[1] R11	[2] R12	[3] R13	[4] R14	[5] R21	[6] R22	[7] R23	[8] R24	[9] R31	[10] R32	[11] R33	[12] R34	[13] R41	[14] R42	[15] R43	[16] R44	[17] R51	[18] R52	[19] R53	[20] R54	[21] R61	[22] R62	[23] R63	[24] R64	[25] S11	[26] S12	[27] S13	[28] S14	[29] S21	[30] S22	[31] S23	[32] S24	[33] S31	[34] S32	[35] S33	[36] S34	[37] S41	[38] S42	[39] S43	[40] S44	[41] S51	[42] S52	[43] S53	[44] S54	[45] S61	[46] S62	[47] S63	[48] S64	PG.ProteinGroups	PG.ProteinDescriptions
#!{Type}E	E	E	E	E	E	E	E	E	E	E	E	E	E	E	E	E	E	E	E	E	E	E	E	E	E	E	E	E	E	E	E	E	E	E	E	E	E	E	E	E	E	E	E	E	E	E	E	T	T
#!{C:STRAIN}R1	R1	R1	R1	R2	R2	R2	R2	R3	R3	R3	R3	R4	R4	R4	R4	R5	R5	R5	R5	R6	R6	R6	R6	S1	S1	S1	S1	S2	S2	S2	S2	S3	S3	S3	S3	S4	S4	S4	S4	S5	S5	S5	S5	S6	S6	S6	S6
18.1838	15.3791	17.6305	17.1237	16.9906	16.1273	17.9893	17.2861	17.5648	16.8459	18.3551	16.2053	18.3936	17.7258	19.46	18.8148	19.1969	18.4485	17.1593	18.8866	18.5197	18.6655	17.5549	18.6647	17.1627	18.8983	18.0383	18.0324	15.0439	14.8129	15.1694	14.6863	16.1583	15.4019	16.9859	18.5416	17.6388	17.3203	18.2926	18.6505	19.2628	18.5338	19.0734	18.2729	17.2385	17.4671	18.5341	17.0445	A0A0B4J3K8	GDP-mannose 3',5'-epimerase
20.3748	20.8077	20.6417	21.4138	21.2143	20.3433	21.0197	20.892	21.1106	21.3426	21.1894	19.8978	20.1927	20.6263	19.9502	20.0451	21.0595	19.8942	19.6287	20.056	20.0296	20.6148	19.8618	20.7346	21.2334	21.0504	21.4151	21.1588	20.5633	20.2085	19.9374	20.287	20.3456	21.2518	21.2919	21.5382	21.086	20.8112	20.2598	20.3828	18.9369	20.4848	20.0029	21.0725	20.614	20.4428	20.3708	20.3471	A4UV11;M0ZLZ4	60S ribosomal protein L34
14.5803	11.992	16.7514	14.9008	15.3798	14.6296	15.5722	15.1028	15.793	11.1801	15.3282	15.1592	13.9201	10.8017	13.634	14.4363	13.9875	15.3839	15.4827	12.0736	13.8455	15.2146	15.3223	14.9789	15.8349	15.9513	15.5884	16.0765	15.4051	14.2147	14.9385	14.3747	16.1819	15.3421	14.7793	15.791	15.6803	14.7964	14.6936	14.7035	15.8238	15.7813	14.6216	10.6204	14.9336	14.1891	15.708	15.1973	A5A7I8	Calcium-dependent protein kinase 5
18.3052	17.7405	17.8482	17.675	18.0423	18.3695	18.4492	17.7481	17.9095	17.5411	16.854	18.3292	18.6324	18.667	18.5313	19.1225	18.6353	19.1675	19.5701	18.9244	18.052	18.1413	18.9785	17.9724	18.2494	17.6082	18.458	18.3788	18.5112	18.4961	18.7162	18.5245	18.4154	18.1769	17.8275	17.8025	17.6513	18.424	17.938	17.3593	17.9272	18.261	17.9974	17.8121	17.6913	17.4042	17.8485	17.963	A8UGP3	1,2-dihydroxy-3-keto-5-methylthiopentene dioxygenase
17.7339	18.285	17.8469	18.254	18.7549	18.426	18.2222	18.6523	18.6153	17.4429	18.104	17.7778	19.2015	19.1404	18.676	18.9413	18.9104	19.2326	19.6026	18.3908	18.6002	18.655	19.0501	18.7774	17.7969	18.0873	18.2948	18.4461	18.5623	19.1596	19.2715	19.0114	18.7203	18.1951	18.5544	18.3215	17.8398	18.2531	18.1686	18.0264	18.2638	17.9788	17.5112	18.3565	18.4952	18.0328	18.0419	18.5052	B3F8F4	Glutaredoxin
14.8519	15.5053	15.0557	15.7064	15.647	14.8743	15.2335	14.9258	15.276	14.2259	15.118	14.502	13.3969	12.453	12.5331	13.3918	14.3845	15.5146	14.9679	12.1685	10.1299	13.8568	13.7831	12.7006	15.5988	17.5703	15.6124	17.0157	15.8575	15.6723	15.6365	15.043	15.2057	15.3482	15.3217	16.7788	14.2665	14.0039	13.9306	14.3503	16.1192	15.063	13.9951	14.8004	15.3745	13.9952	13.8298	14.8108	B5M4B1	Tubulin beta chain
20.7906	20.8058	21.0043	20.8205	20.1139	19.9018	20.4566	20.3067	20.2177	21.1351	20.3818	20.2262	19.8293	19.8294	19.909	19.8651	20.4609	19.1122	19.5661	19.7325	20.6665	20.3593	20.086	20.236	20.5346	19.7254	19.6635	19.5672	20.198	20.1595	20.166	20.5523	20.2147	20.5087	20.7474	20.3527	20.3382	20.1417	20.0984	20.0941	20.4252	19.9349	20.4486	20.7167	20.4668	20.2068	20.2886	19.7736	D5ILC3	Nucleoside diphosphate kinase
13.4409	13.9746	12.9403	12.8945	14.6356	14.6911	14.3532	14.8798	14.4246	13.4255	14.7549	14.2611	12.9738	11.6212	13.5037	13.1151	14.453	14.632	13.738	13.0972	13.3552	14.0823	14.6623	13.8391	12.1903	14.6317	14.7431	14.4899	13.7117	14.2787	14.8962	13.5752	14.6292	13.8767	12.9883	13.6613	13.6328	14.0667	14.2913	13.8795	13.875	14.0991	13.2131	13.902	14.6456	14.126	13.6155	15.0182	D5M912	Zeaxanthin epoxidase, chloroplastic
12.404	12.9414	12.89	13.8898	13.0862	12.5316	13.7271	13.3728	13.7828	11.854	11.9777	13.4142	12.8722	10.891	12.3253	12.2108	11.2918	16.4118	14.3965	13.855	11.8718	7.70701	11.018	11.1288	12.3534	14.814	13.329	14.8785	12.6113	13.2226	13.1793	12.4837	12.3849	12.6692	13.4379	14.0448	10.9532	12.5885	12.0752	11.8837	12.3757	13.0787	12.0197	14.1697	12.5258	10.3674	11.049	12.86	D9IV24	Glycosyltransferase
16.2774	17.0319	16.9856	16.2708	16.4396	16.9895	16.5223	16.6104	16.5336	16.8302	17.3033	17.1928	16.5615	17.5594	17.121	17.1761	16.9755	15.5501	17.1229	17.2433	17.089	16.3832	16.6656	16.3607	14.5989	14.5095	14.8045	15.6712	16.0502	15.9799	16.3308	16.4885	15.5918	16.012	15.6025	15.9078	15.9118	15.2324	16.4354	17.1112	16.8767	16.4253	16.6549	16.3477	16.931	16.1245	16.3289	16.3896	D9J034	Single-stranded DNA-binding protein WHY2, mitochondrial
19.7946	18.4882	18.9457	18.0713	18.3826	18.8127	18.6072	18.5841	18.8839	18.5347	19.5502	19.9297	19.6321	20.1005	19.6872	19.631	19.732	20.0916	20.3915	20.7338	20.138	19.5399	19.8595	18.9795	17.6011	18.5388	17.33	17.8338	18.0583	18.5355	18.944	18.632	18.9026	17.9977	18.1568	18.1556	18.2728	18.1679	18.3268	19.0964	19.1483	19.395	18.9002	18.7357	18.4956	18.7334	19.0834	19.2546	E1AXT4	Beta-fructofuranosidase
18.5376	17.0862	18.3809	16.897	19.6392	18.6662	19.6328	19.5509	19.4177	21.0628	21.08	20.1604	17.0033	19.1701	19.5196	17.8932	18.3597	18.3584	19.337	20.4276	20.7367	20.0071	19.85	20.6506	18.2682	16.6841	19.7112	17.9115	18.791	19.7683	19.6432	18.8335	19.5626	16.177	18.1063	17.9881	20.0474	19.746	20.2864	20.2153	21.4268	21.1698	22.2765	20.2696	19.8952	21.2025	21.4334	21.7607	I2FJZ8	Carbonic anhydrase (Fragment)
13.6746	11.516	13.3146	14.3639	14.4159	12.9887	14.7489	13.8715	15.2538	12.9645	15.4178	11.9228	14.3172	12.0881	13.5808	13.8812	15.5341	15.6339	13.8133	13.8319	14.8795	15.2631	15.1244	14.046	14.3023	16.6346	15.0586	15.9294	14.2162	12.0937	13.5798	13.2623	13.1759	12.9711	14.4753	15.8824	13.295	13.05	13.2806	14.0915	15.9942	15.3614	13.0264	14.7026	14.7473	14.1745	14.416	14.4346	J9ULI1	Osmotic stress-activated protein kinase
17.6799	18.1664	17.0063	16.3572	17.327	17.7752	17.0237	17.301	17.0201	16.9933	17.1932	18.4191	17.5327	18.7715	17.558	17.3015	18.1343	18.8037	19.199	18.4452	18.1296	17.8659	18.2258	17.5123	17.3641	16.8438	17.2351	17.4212	17.4732	18.1452	18.5024	17.9577	18.2459	17.4018	16.6758	17.1083	16.9142	17.0988	17.0852	17.207	17.4232	17.2379	17.4958	17.556	17.2973	17.9198	17.4369	18.0089	K7VK53	Light-inducible protein ATLS1
14.4821	14.8918	15.4624	16.096	15.6399	15.692	15.8962	15.4802	16.7219	14.8282	16.2964	15.0743	15.4237	13.8271	10.9698	16.769	15.1115	15.9973	15.6541	16.0151	15.397	15.6943	15.6559	15.8473	15.5367	17.1242	16.4696	16.5601	16.6853	16.5759	16.8348	16.1465	15.1891	15.5388	16.1557	16.3931	14.3075	14.6864	15.0631	16.498	17.112	16.3393	15.103	15.3881	15.8177	15.797	15.2821	15.6573	K7VPB9;M0ZGF1;M0ZGF3;M1A1T8;M1A4X7;M1AWS4;M1BPJ2;M1BPJ3;M1BU98;M1D7K3;Q2PYY4;Q38JG8	Ubiquitin carrier protein;Ubiquitin carrier protein;Ubiquitin carrier protein;Ubiquitin-conjugating enzyme E2 8;Ubiquitin carrier protein;Ubiquitin carrier protein;Ubiquitin carrier protein;Ubiquitin carrier protein;Ubiquitin carrier protein;Ubiquitin carrier protein;Ubiquitin carrier protein;Ubiquitin conjugating enzyme E2-like
20.4994	20.7911	20.2985	20.9623	21.1196	20.4551	20.3106	20.3931	20.5983	21.282	21.0176	20.3003	20.3789	20.9733	19.6621	19.677	21.2441	21.2772	19.7877	20.1095	20.0134	20.6053	19.6504	20.4428	20.4228	20.6698	20.9759	20.5706	19.3317	19.4952	20.2368	20.1536	20.567	21.1416	20.7002	20.6666	20.8444	20.5982	20.0603	20.4504	19.4202	20.6852	19.7465	20.4315	21.0503	20.3516	20.1877	20.0495	K7W5I7	60S ribosomal protein L36
12.2255	12.5597	13.0079	12.4261	12.4415	11.6793	13.2744	12.274	11.8326	10.8288	12.0816	11.3089	12.5278	11.9059	11.5596	12.6238	12.2202	10.967	10.8817	12.1463	12.3977	12.6619	11.0848	13.1051	11.347	10.3458	10.7429	10.9018	12.5195	11.8467	11.6478	11.3473	12.3104	12.6116	14.0457	13.2753	12.7649	13.0618	12.3389	12.5617	10.1379	10.0309	11.6823	10.8538	10.974	10.4904	10.7114	9.90883	K7WJX9;M1B7U1;P20346	Defensin P322;Defensin P322;Defensin-like protein P322
15.4544	16.8367	15.9544	15.7882	16.2108	16.83	16.3702	16.1798	16.6536	15.6928	15.6479	17.1485	16.8986	17.0374	15.5474	17.4751	16.3316	17.7996	18.5382	16.308	15.6259	16.5975	17.2184	16.156	15.9895	15.6155	16.0295	15.9097	16.7702	17.576	17.373	16.8716	16.3381	15.9289	15.6491	15.2513	15.1151	15.4389	15.4138	15.6363	16.0294	16.0054	15.4044	15.1135	16.5864	14.9761	15.5911	16.1724	K7WNV9	Thioredoxin H-type 2
20.6635	21.2102	21.2684	20.613	20.6491	20.9262	20.906	21.0031	20.467	20.9006	21.2737	21.5652	20.6838	20.9456	20.8775	20.8257	21.5204	20.9194	21.3607	20.9683	20.9673	20.6675	20.4854	20.7036	20.1954	19.661	20.2112	20.1952	20.7802	20.4816	20.8099	21.2097	20.5165	20.7053	20.728	20.7	21.0234	20.3684	20.8395	20.7287	20.3448	19.9112	20.4506	20.4371	21.5411	21.3706	21.1766	21.1251	K7WNY2	Glyceraldehyde-3-phosphate dehydrogenase
16.963	17.0249	17.4818	18.2463	17.8296	17.2293	17.5913	17.3489	19.0934	17.2287	17.8554	17.2539	17.0702	16.2042	16.0869	16.7762	18.1315	18.5585	17.5472	16.502	16.9747	17.9821	17.6388	16.957	17.1595	18.5004	17.6971	18.419	16.7029	15.7879	16.6625	15.7667	17.2822	17.1777	17.7423	17.7519	16.6765	16.7452	16.756	16.3069	15.9801	17.4031	16.1663	17.7459	18.1038	16.2523	16.6898	17.842	K7WP02;P27081	ADP, ATP carrier protein;ADP,ATP carrier protein, mitochondrial (Fragment)
17.9256	17.7206	17.8122	17.5463	18.2764	18.5248	17.6141	17.9618	18.1629	17.5084	17.6061	18.2176	18.1599	18.8808	17.9231	18.7499	17.8587	17.6608	18.4923	17.7715	18.1798	17.8329	18.5685	18.0292	17.598	17.4949	18.3641	18.1273	18.2856	18.378	18.4708	18.2034	18.6235	17.6686	17.5814	17.266	18.1855	18.6419	18.5571	18.1039	19.154	19.0547	19.2062	18.0941	17.7167	17.8467	18.3989	18.4136	K7WU45;M1D0Q1	Fructokinase 3
16.8386	15.9584	16.1305	16.3744	15.4614	15.9695	14.3679	15.5109	17.0075	15.9059	15.9015	15.9914	16.2557	16.3234	16.0027	16.2645	17.3082	16.6204	16.4994	16.3757	15.261	14.3991	15.2587	14.452	14.5851	15.6743	14.4095	14.5835	14.5733	16.4654	13.206	15.0056	16.6981	16.0604	14.5883	14.9521	16.2685	15.7265	16.2275	16.0407	15.6975	16.718	15.8749	15.369	16.7912	16.6097	17.0548	16.9009	K7WVF4	Glycosyltransferase
14.3878	14.9879	14.6638	15.2658	14.8674	15.135	15.5893	15.1348	15.7307	14.1948	14.742	14.6905	14.9546	14.3081	13.5634	15.2588	13.7989	14.727	14.7199	14.8922	13.5593	14.6263	14.9185	13.8749	15.0508	16.0957	15.7683	15.9632	14.7801	15.2288	15.3993	14.7815	14.7989	15.0501	14.9417	15.9961	13.0269	14.5008	13.9872	14.6511	15.3083	14.8818	13.9345	14.7048	14.4129	13.3916	14.0783	14.7011	K7X8C6;M1BWW1	Ubiquitin-conjugating enzyme E2 36
17.284	17.0134	16.9287	17.4378	17.6691	17.3658	17.5619	17.4021	17.4416	18.0553	17.4499	16.5625	16.387	16.5584	17.7832	15.9845	17.8909	17.3981	15.8254	16.8895	16.6873	17.0236	15.9632	16.6974	17.5432	17.7813	17.2557	16.7604	17.5194	16.8291	16.773	16.6392	16.7163	17.3636	17.1459	17.5398	17.9486	17.5151	16.7058	17.0213	16.5521	17.1303	16.9353	17.3468	17.1409	16.6309	16.5149	16.2662	K7XKP4	60S ribosomal protein L10
19.4997	20.1073	19.8321	20.2216	20.2002	19.7164	19.9646	19.9563	20.1329	20.5772	20.1589	19.5503	19.3277	19.6624	18.984	19.0541	20.1744	19.6586	19.1361	19.1929	19.5563	19.632	19.0203	19.5135	20.2362	19.8828	20.1325	19.8977	20.0281	19.8569	19.6223	19.6833	19.66	20.4045	20.1094	20.1108	20.084	20.0672	19.476	19.6802	18.4377	19.4335	19.0362	19.9459	19.8029	19.4246	19.1559	19.3656	K7XKT4	60S ribosomal protein L1
20.0188	20.4387	20.8834	21.3394	20.3411	20.0662	20.1161	20.3467	20.3189	20.1606	19.3848	19.7706	20.7164	20.0065	20.0396	21.6348	19.3056	20.1309	20.4827	21.4945	19.3907	19.9698	19.9932	20.7408	21.426	20.5394	21.4377	21.37	20.7045	20.4772	20.5349	21.1961	19.8271	20.83	21.2149	20.8645	20.7107	21.3386	20.81	20.9414	20.7294	20.612	21.092	20.9263	20.7545	20.2139	20.6509	20.1681	K7XKT7	UDP-arabinopyranose mutase
12.841	12.9003	11.9687	11.9162	13.79	13.5933	14.3878	14.084	12.1645	13.3603	14.2091	12.853	14.8439	15.3268	15.5485	15.3735	14.5962	14.7112	13.3248	14.6425	12.264	12.1877	12.1102	13.8149	12.5784	13.1009	13.9194	13.6975	16.8829	11.5379	14.358	13.7165	12.2639	12.2347	12.6006	14.8995	13.2017	14.5491	13.8358	13.5041	15.0536	13.4226	14.6568	14.6158	13.7293	13.4196	13.9887	12.7559	K9MBD0	Glucan endo-1,3-beta-D-glucosidase
14.3873	15.0926	15.0708	14.2561	13.8216	13.8295	13.877	13.8101	14.742	14.7458	14.586	14.6582	14.6031	15.4943	15.7333	15.408	15.0803	15.9306	15.7358	15.1579	14.5679	14.6323	14.3395	13.4824	13.5229	14.4876	13.8999	14.4884	14.7319	14.3459	15.2827	15.1355	14.0192	13.4843	12.9988	13.8875	13.5787	12.658	13.4972	14.479	13.9602	13.3763	14.1962	13.7443	14.1287	13.1363	12.9426	13.6348	K9MBJ7	Glucan endo-1,3-beta-D-glucosidase
11.2737	10.7084	12.6144	12.3912	13.6331	11.2165	12.7573	10.8269	11.6711	10.5112	10.9908	12.5716	13.3194	13.2312	13.8959	14.3704	11.7574	14.0575	15.2291	14.7415	11.0222	12.1577	13.8527	13.7955	12.0259	12.261	12.6272	12.165	12.8212	13.3857	13.5578	13.5903	12.3732	12.0797	13.0758	14.0017	10.7232	12.4548	12.9822	13.453	11.8911	11.6092	13.9752	12.9945	10.9539	11.1999	13.3938	12.9173	K9MBK6;M1B9Y9;M1B9Z0	Glucan endo-1,3-beta-D-glucosidase;Glucan endo-1,3-beta-D-glucosidase;Glucan endo-1,3-beta-D-glucosidase
15.2616	15.7782	15.188	15.3475	15.8636	16.2932	16.5332	15.9437	14.4825	12.7726	15.1154	16.0691	16.9054	16.8682	15.8018	16.9979	15.7103	17.6833	17.9139	17.906	15.4105	16.1516	17.1118	16.3407	16.0379	16.1086	16.2987	15.7289	16.3654	16.8499	16.4814	16.2432	15.4704	15.0713	14.3475	15.7261	15.9856	15.7525	15.7081	16.6594	16.1159	16.1132	15.5462	15.6118	16.8833	16.529	16.4592	16.7591	K9MBL3	Glucan endo-1,3-beta-D-glucosidase
13.4398	12.7826	14.2679	14.1248	14.947	14.9647	14.7679	14.45	15.9405	14.1762	15.1272	15.5265	15.2919	15.0094	14.7922	14.6885	15.8705	16.3222	15.5331	15.3116	15.549	15.1778	15.0518	14.7112	12.1454	15.5851	14.4796	15.2881	13.256	13.6997	14.6484	14.2702	14.3596	14.3146	14.1073	14.9828	14.0701	13.5956	14.1716	14.9976	15.4678	15.332	14.46	13.815	15.2296	14.4487	14.5848	14.8728	M0ZFY4	ATPase 102598324
16.9393	18.1187	17.234	17.4988	16.8151	17.2044	16.2366	17.1928	14.6525	13.809	14.9554	15.5126	15.0495	15.2132	15.8738	15.3079	15.8142	16.6044	16.663	14.9269	13.2193	13.9537	13.3829	14.7909	15.5267	15.7293	16.2106	16.0904	18.3018	18.8115	18.9251	18.5047	18.1498	17.4541	17.4356	16.5456	16.5306	17.5238	17.0454	15.64	17.6175	16.925	17.2331	17.5759	17.9889	18.6005	17.9974	18.6312	M0ZG27	Carbonyl reductase
11.1835	13.0555	10.1278	13.8593	12.775	13.0262	13.7618	13.3147	14.6836	12.9415	13.8676	12.7158	12.3438	12.5288	9.85114	11.7035	13.3515	12.2442	12.043	11.5164	11.4945	12.5209	13.0802	8.47076	12.9194	14.9365	13.7306	14.607	11.9388	12.9147	14.0845	14.1002	12.9435	14.1512	14.0866	13.8461	13.0367	13.6881	12.8959	13.3165	14.6119	13.5288	12.0302	13.5665	13.8009	11.9527	12.5382	13.7696	M0ZG32;M0ZG33	Acetyl-CoA carboxytransferase
18.3065	17.4556	18.5441	18.01	17.1915	16.6676	18.4779	17.476	17.7272	19.1785	18.2397	17.6713	17.3022	15.7956	18.4069	17.7193	17.0543	16.04	15.6308	16.7216	17.8515	17.7644	17.4713	17.9545	17.8311	17.8643	17.8681	17.0564	15.8676	16.4151	16.1894	15.5621	16.9479	16.5295	17.477	18.7267	17.9057	18.0246	17.6921	17.9681	17.6555	17.3667	17.9104	18.1466	16.1037	16.525	17.9087	16.4896	M0ZG73	Cysteine synthase
15.1245	15.2987	13.8894	13.9694	13.864	13.2395	13.8945	13.4334	15.3064	14.3218	13.9691	15.313	13.5878	11.6136	13.277	12.6604	15.1181	16.4901	14.3405	12.5681	14.7149	15.5609	14.7852	13.9364	14.0581	15.2789	14.5867	15.3204	14.5691	16.2589	15.5702	13.4954	11.2023	11.4421	14.4572	14.4094	13.4756	13.0489	11.2749	12.2221	14.8236	14.3706	13.5993	13.8555	14.4338	11.0883	13.8046	14.4439	M0ZG93	Mitogen-activated protein kinase
17.9853	18.2011	18.2644	18.4406	17.6127	17.4395	17.6161	17.667	17.3333	17.8172	16.4857	17.3064	17.4806	17.2234	17.5807	17.8619	18.2323	17.18	17.746	17.5876	17.4739	17.4967	18.1193	17.6858	17.7945	17.608	17.9973	18.037	17.5213	17.2524	17.4461	18.023	17.4717	17.8814	17.8286	17.4578	17.2489	17.5366	17.6088	17.1513	17.5342	17.8669	18.0503	18.1381	18.2082	18.0761	17.8349	17.9256	M0ZGA7	Proline iminopeptidase
15.1165	14.8195	14.5604	14.8453	14.547	13.7914	15.5489	15.0436	16.1802	14.5747	15.9132	16.1986	15.424	14.6879	15.3578	16.222	15.0049	16.8847	16.0112	15.9187	13.9523	14.158	15.818	14.7719	16.5747	16.5923	15.7026	15.2296	14.6042	14.758	15.3858	14.7258	15.3269	15.6017	15.6769	16.1338	14.8339	14.8045	15.3869	15.972	15.7471	15.6132	15.4463	15.5829	14.5826	13.5181	15.0571	14.9948	M0ZGB1	Late embryogenesis (Lea)
11.6157	16.5632	15.803	13.4368	14.278	14.4068	13.8902	13.8812	15.1649	11.3973	14.6569	13.5986	13.1103	11.5208	11.4226	15.2234	14.2292	15.9157	14.5767	13.008	11.1307	14.1525	13.7203	12.6213	12.3662	15.44	13.4347	14.9251	12.4162	12.8972	13.4762	12.7572	12.8101	13.9005	12.6652	13.9862	11.9207	12.432	12.0225	12.9767	15.2406	14.8752	11.9427	13.6324	14.1946	11.5753	12.9435	14.3299	M0ZGK0	Importin-alpha re-exporter
14.4855	15.0185	14.6925	14.5411	14.9391	14.1183	15.2002	15.0414	15.0771	12.5939	15.0666	15.1984	14.7067	15.1812	14.7786	14.6955	16.4999	16.8395	16.5675	15.3426	15.4107	15.1	15.7679	14.3787	14.5479	15.2309	14.8798	15.6884	15.1088	15.7285	15.9456	15.3553	14.9033	14.5339	14.9395	15.6632	13.3497	14.0595	13.4026	15.1264	13.875	14.2634	13.4893	15.0627	15.051	14.0144	14.4927	15.1233	M0ZGL7	Cytochrome b5 isoform Cb5-A
14.4588	16.0485	13.572	13.7181	13.4698	14.5339	15.1376	14.1832	16.0371	15.4692	15.3635	16.4703	13.8658	14.3241	15.0227	13.6963	15.8869	15.194	14.4319	11.9764	14.5814	15.0998	14.9809	13.5256	13.7502	15.2989	14.5859	15.0869	15.359	15.6372	15.552	14.9343	15.3776	14.7384	14.7279	15.4718	14.1834	13.9454	14.1973	14.2093	15.4032	14.7419	14.3914	14.1603	14.7008	14.9929	14.6299	15.568	M0ZGQ9	Methenyltetrahydrofolate cyclohydrolase
12.593	11.4054	10.6162	11.1022	12.5259	11.2034	12.1612	11.2612	14.9331	11.6955	12.2244	12.3387	11.0262	11.0653	12.1032	12.6458	13.9467	12.3831	12.1452	12.2711	11.1597	11.2269	11.8091	12.2862	13.5868	15.2206	11.709	13.1099	12.1679	11.6574	11.7645	11.6916	12.4244	11.2303	11.0877	11.9973	11.2769	11.6788	10.1818	10.3654	11.1075	14.7575	11.273	11.2413	11.2686	10.699	11.0214	12.9555	M0ZGR0	KEA1 (K EFFLUX ANTIPORTER 1)
14.0864	14.8657	14.4011	14.5695	14.0576	14.5335	13.5002	14.1751	14.4243	14.6516	14.6389	14.605	14.9058	14.6559	13.9395	14.386	15.3826	14.9404	16.3679	15.2355	14.7589	14.3159	14.4574	15.231	13.4718	12.1676	13.1052	13.6432	15.864	15.5896	15.4754	16.1628	14.0478	15.3342	14.9593	13.1122	14.2659	14.0996	14.6232	13.9185	14.4546	14.2203	15.1285	14.6179	14.556	14.8098	14.1357	14.9692	M0ZGR7	Uncharacterized protein
15.6627	14.4702	15.3725	16.4956	15.1319	14.62	16.5292	15.5148	14.8982	14.9623	15.5547	12.7569	15.1531	14.046	15.2583	14.545	14.9012	16.4782	14.7512	16.4023	15.5652	15.5173	14.8852	15.5071	15.4457	16.961	16.2386	16.6878	14.495	14.0859	12.0408	11.6918	14.677	13.8135	15.1368	16.9458	12.2486	15.3295	15.1912	15.2329	14.1542	14.8594	14.56	15.9439	15.1665	14.6386	15.4169	15.2796	M0ZGS2	Remorin 2
14.5992	14.9502	15.0787	14.9358	15.3866	15.2263	14.7498	15.0438	16.303	15.2127	15.3432	14.8572	15.2386	15.334	15.9698	15.0334	15.3893	14.3292	15.5589	14.5411	14.7954	14.0636	14.1722	14.4242	15.0973	16.0322	14.6132	15.445	14.715	14.676	14.8227	15.0241	15.8086	15.4107	15.1141	14.8643	15.4792	15.3187	15.7775	15.6138	15.6332	15.5585	15.7535	15.3539	15.3842	15.9386	15.6151	15.5627	M0ZGT0	Diaminohydroxyphosphoribosylaminopyrimidine deaminase
15.5144	15.6817	16.8328	16.6105	15.4161	13.8956	15.3087	14.9647	17.1477	16.1412	16.2886	16.0158	15.8793	17.6195	16.0904	15.6419	18.0968	17.8363	17.633	15.8813	17.3637	17.4524	17.6438	17.3068	16.7686	15.5078	15.3454	16.4342	16.7222	16.7252	15.9176	16.1614	16.4384	16.7392	16.6747	15.4385	15.3466	15.4438	15.7554	16.4535	16.1491	16.3583	15.4555	15.315	17.0645	16.2733	15.3174	16.098	M0ZGT5	Small nuclear ribonucleoprotein-associated protein
13.2646	13.734	14.4277	14.0488	15.4951	14.3098	13.1471	14.3117	14.9365	11.9987	14.6454	13.9724	12.045	14.821	11.5443	13.5753	11.7354	14.2157	13.6973	13.3284	11.2341	13.8161	13.5337	14.6143	16.2367	16.036	14.0691	14.6692	14.1117	16.3817	14.9473	14.8357	11.6475	15.2051	14.56	14.6677	12.8159	17.4321	13.5554	14.4917	11.4362	14.1336	14.7414	13.8686	13.7777	14.2314	13.6368	11.7447	M0ZGV1;M0ZGV2;M0ZTH7;M0ZTH9;M0ZTI0	Ubiquitin carrier protein
16.1637	14.6078	16.3876	15.1519	11.1894	13.7247	13.7717	13.066	11.5628	13.7287	13.3729	14.4707	14.7817	14.4261	15.2062	15.3166	14.2963	16.908	16.9793	17.2193	13.3256	13.8824	14.9304	14.3656	12.8905	14.8831	13.1528	12.4057	13.8325	15.2684	12.5034	12.5375	13.1472	12.0508	11.5603	14.1464	14.2771	13.8066	14.1053	14.5074	13.9461	13.6351	14.4715	15.2989	14.8309	13.9602	13.7913	13.8944	M0ZGW4	Polygalacturonase
17.831	16.674	16.8833	16.3798	16.0654	15.4946	16.1525	16.4135	15.8865	13.7749	16.1789	16.1623	17.2016	17.2991	16.8497	16.4939	16.8664	17.8153	16.669	17.3749	16.5621	16.8076	16.1626	16.8914	16.8381	15.5549	15.9627	16.9915	16.267	16.8877	17.0052	17.5	16.0495	17.1682	16.9664	16.9914	15.4572	16.5358	16.1344	16.9186	16.2145	15.7722	16.2604	16.6948	16.6541	16.5757	16.4518	16.9407	M0ZGX2	Uncharacterized protein
15.069	16.0031	15.44	15.8873	15.064	14.7353	14.659	15.2356	15.2221	15.6109	14.8591	16.2669	13.4967	13.7375	12.2812	15.7808	14.808	14.0977	15.4144	14.4438	14.551	15.2109	15.1582	15.9009	16.8686	15.7414	15.1787	15.5016	15.7481	14.1932	15.0733	15.4204	15.1727	16.0387	15.826	15.7409	14.3544	14.5186	15.0021	14.6594	14.1368	14.4822	15.7505	15.9373	15.1341	15.0067	14.4839	15.6742	M0ZGZ5	Uncharacterized protein
13.9569	12.3142	13.1636	12.32	12.6038	13.7127	14.7803	13.0227	13.1583	14.593	15.8161	15.5145	15.1849	14.7539	14.7572	13.441	14.8036	15.2543	15.2547	13.6857	15.2659	13.7438	13.8336	14.4312	14.0961	13.2902	13.8321	9.82816	13.0897	12.8786	14.5442	12.6996	13.8821	12.5686	11.3127	13.819	13.5119	11.5579	12.3055	12.1857	10.9087	14.1828	11.4949	13.4528	12.6063	11.1754	13.3395	14.2268	M0ZGZ6	Thylakoid membrane phosphoprotein 14 kDa, chloroplast
10.5932	11.0988	11.1979	12.0325	10.2641	10.0128	10.0969	10.8081	10.4204	12.1084	12.5791	11.9567	11.2251	10.7502	10.7112	9.78593	10.9345	11.8657	12.7695	12.4025	10.8175	12.4249	11.5685	11.9834	10.9741	12.1069	11.9552	12.9837	12.0215	12.4016	12.2795	11.867	13.3224	11.912	12.6372	11.0659	11.7895	10.0656	10.9827	11.2646	13.6266	12.5024	11.0199	12.478	12.2845	12.7648	11.7658	11.8126	M0ZGZ8	Exosome complex exonuclease RRP41
10.6739	11.3895	11.6529	12.725	14.3325	14.8157	13.4633	12.4713	11.7444	9.18333	12.0319	10.957	15.2668	15.2605	10.6439	10.8479	14.3138	17.0959	16.0299	13.8469	13.2948	15.0215	16.0674	12.5714	10.5353	12.8668	11.3378	12.1774	13.9894	12.0797	14.0617	11.3274	11.0566	11.065	13.8321	13.3897	9.97367	11.0069	14.6829	11.2924	11.254	14.3786	11.4148	11.2164	14.2017	13.0305	8.87217	12.7643	M0ZH06;M0ZH07	Histone H3
14.661	13.3875	13.6359	14.0844	15.66	14.9399	15.8771	15.2449	14.2903	13.627	15.2326	15.3016	14.2633	14.6231	14.0477	14.143	14.7628	15.754	15.1311	15.3493	15.4123	15.6772	15.6083	15.6036	15.0535	16.0828	15.7411	15.9377	13.3453	14.7712	15.312	13.8572	14.8542	13.0834	14.3874	14.7838	14.6881	14.3849	15.0543	15.0856	14.9006	15.7777	14.8403	15.3443	15.1656	14.3299	15.29	16.0532	M0ZH08;M0ZH09	Chitinase
11.6212	12.9046	13.5459	13.1792	13.8973	12.919	13.8766	13.2206	14.3377	11.6581	14.0435	13.7797	10.421	10.6691	10.9622	11.0397	13.6657	14.7242	10.9704	12.8977	11.6333	13.7437	11.8414	12.0617	13.1491	15.066	14.2245	15.1272	13.3782	13.4891	14.2402	13.4618	13.488	13.9199	13.7444	14.9019	10.2711	11.324	12.7848	10.8041	13.3466	13.5538	12.4696	13.3883	14.0554	12.2581	12.5879	14.2393	M0ZH30	Phragmoplastin
11.6173	15.0067	14.5167	15.0441	13.7285	14.0102	14.585	14.984	15.211	14.3881	14.8296	13.8262	14.4568	13.6851	13.5217	14.2876	14.761	14.9465	15.1023	11.4801	11.6352	13.9787	12.3631	15.3105	15.9111	15.9668	14.8615	15.3169	14.7986	15.0288	14.8784	15.0812	13.6326	15.9317	14.8846	15.6998	13.3373	15.1696	14.5134	14.185	12.251	12.9915	13.8304	14.5204	13.9909	11.8439	13.4806	14.7534	M0ZH35	Aspartic proteinase nepenthesin-1
12.062	12.0806	11.3035	12.6318	14.2267	13.0058	14.1671	13.8231	14.7091	9.35486	15.0095	13.3649	13.1867	10.9573	11.2993	9.91729	12.8884	15.5872	12.8385	12.0985	11.635	15.5653	12.2741	12.8849	9.75819	15.7627	13.2902	15.1397	13.2062	10.7626	12.2103	12.1598	12.831	14.286	11.8603	14.3762	11.5513	12.8355	10.4514	11.7955	15.6527	14.8852	11.8113	12.0648	14.9447	12.1313	11.3319	13.9783	M0ZH84	MAPKK
14.4172	14.5927	15.4163	14.8125	14.668	14.2388	15.4844	15.673	15.9405	11.7966	12.4003	15.8009	15.4294	22.2443	11.7623	12.1009	15.2484	20.2815	15.2868	14.6153	13.3409	15.1532	15.6861	16.0038	12.7227	13.8807	13.7014	13.6626	14.034	14.8306	14.3824	15.1252	13.8944	13.3403	13.1485	13.7118	10.8956	15.5578	12.7218	12.0704	15.9913	15.9903	11.1864	13.9456	14.8953	15.139	18.1513	15.6857	M0ZH88	Uncharacterized protein
13.6691	15.6642	13.6135	15.5414	15.932	15.4857	14.521	15.2244	15.3968	13.8688	15.0796	14.7259	15.0134	14.8675	13.7767	13.9587	14.0656	15.8081	15.2968	13.446	14.2096	15.5958	15.2642	14.0607	15.3406	16.2551	16.1065	16.4562	16.7434	16.5195	16.4316	16.0227	15.412	15.0866	15.8153	15.5249	13.8505	14.2592	14.4384	14.2014	13.8539	14.5786	13.0907	14.7958	16.1859	15.2698	13.1924	15.3564	M0ZH89;M0ZH90	Nucleosome assembly protein 1 2
11.4354	11.5643	13.1783	12.3915	15.0269	11.032	16.262	16.3329	11.0292	11.3385	15.9168	17.3151	15.7462	10.2196	15.5936	16.1663	11.9171	12.9801	16.2588	16.5592	11.6908	11.5009	16.8463	12.2563	12.9915	12.4993	13.1714	13.2508	11.2074	11.8611	16.6429	14.5484	15.0309	13.7348	14.3454	12.7345	14.1611	14.3777	15.9635	16.0739	15.9525	16.3093	16.674	15.1704	10.7839	12.4243	10.1124	11.946	M0ZHA2	1-aminocyclopropane-1-carboxylate synthase
10.1166	13.8693	11.3264	12.8719	12.9516	13.5329	12.7495	12.1038	12.8023	11.0074	11.704	13.0999	10.9891	10.7323	11.8794	15.2883	12.8411	11.4194	12.2786	11.8917	11.5279	14.2824	14.1145	12.4995	14.0536	14.2374	14.5222	13.9543	14.6808	14.2693	14.3991	15.3344	13.4446	14.3963	12.3905	9.69068	12.169	11.7447	9.79612	12.1104	12.7815	6.3804	12.3075	12.8627	13.3732	12.8359	11.519	12.9835	M0ZHA8	Inositol oxygenase
14.9524	13.8552	13.9216	14.1612	14.6939	14.2192	14.4327	13.7174	15.7813	14.6206	14.5373	14.8879	14.4532	14.5844	14.9151	15.171	14.8047	15.2969	15.7279	16.0597	14.4846	15.3918	14.9681	15.1903	14.6762	15.1367	14.6017	13.9532	14.226	13.8661	14.0917	14.2402	12.7992	12.6466	13.669	15.0771	13.5521	14.2236	13.7911	14.9499	14.8048	14.765	14.8672	14.6269	14.3111	14.2472	14.8021	14.0642	M0ZHA9	Gamma glutamyl transpeptidases
15.0534	15.2181	13.5559	14.085	15.5595	14.166	14.4955	14.6775	15.4889	14.303	14.5338	15.2926	15.006	10.1867	13.6314	11.0812	14.26	14.3474	14.3867	13.6473	13.7223	14.2773	14.8169	14.3609	14.2696	14.6394	14.3871	14.1491	15.3754	15.4418	14.7847	14.6837	14.727	14.9058	13.2206	14.512	15.3995	14.0631	14.3717	14.213	11.269	12.1826	12.3314	11.0783	14.0887	14.6832	13.5541	15.418	M0ZHB0	Alpha-MPP
16.2238	17.8935	16.6508	17.4785	17.3274	17.893	17.0383	17.6189	16.2581	16.513	16.283	17.6118	16.0725	16.3373	16.6056	16.6383	16.5913	17.7343	17.8755	17.177	16.0151	15.7818	16.3195	15.8096	17.7903	17.6712	17.8551	18.0914	17.1684	18.5451	17.7345	17.1979	18.571	17.9897	17.9258	17.2186	16.5389	15.8877	16.1725	15.8855	16.1306	15.7827	16.2433	16.1482	16.915	16.9588	16.8258	16.9689	M0ZHB2	Profilin
10.7632	14.8535	18.143	17.9383	13.8922	14.377	17.7691	17.3149	14.3924	14.6218	17.2936	16.4403	14.2576	14.6544	18.2082	17.9286	16.7647	15.9742	17.9631	16.4838	17.5786	17.7992	17.4577	16.5088	17.3418	13.2504	17.2984	17.0545	14.1829	17.1478	17.4351	17.9397	17.7618	13.4921	18.133	17.9959	18.6675	17.0893	17.0045	17.1601	16.5234	17.9846	18.0762	16.8711	17.5004	17.9236	16.5255	16.5618	M0ZHB7	Phosphotransferase
17.4918	16.9008	18.408	17.5802	17.4677	17.6785	18.5747	17.9211	19.7284	19.1311	19.6661	18.3475	19.7118	19.7403	19.9966	19.5532	19.0956	18.3289	18.9924	20.0453	19.6019	19.9105	19.6037	20.3041	18.3776	18.4088	18.844	18.3181	17.7241	17.6179	17.5422	18.1556	18.9171	17.764	18.6987	18.4543	18.9621	18.1344	19.7036	20.1079	20.5405	19.9662	20.1891	18.7541	18.5888	18.7711	19.8395	19.0236	M0ZHD0	Glyoxalase I
13.9752	10.9202	12.7405	12.7035	12.4714	11.347	12.6645	12.4761	10.8171	9.88436	11.3412	11.4152	12.067	12.3682	10.919	13.1091	12.1249	12.1106	11.8634	13.8109	11.4747	11.7727	10.796	13.7524	12.1272	12.5284	12.7057	10.91	11.3058	11.5335	12.1536	11.9604	12.3929	12.1422	10.821	11.7041	10.9702	11.7183	13.0963	13.6009	14.1166	12.2346	10.8406	8.87892	13.3615	13.6585	13.6833	12.7492	M0ZHF2	Uncharacterized protein
17.8862	18.2488	18.7723	18.5288	18.7928	19.254	19.2634	19.0029	18.3053	17.7957	18.0562	18.4248	18.8546	18.4145	17.8807	18.73	17.8416	19.0405	19.6644	20.1562	18.7144	19.0055	19.1906	19.7528	19.1276	18.3708	19.4395	18.9586	18.211	18.4276	18.3825	18.2553	17.8888	18.0434	18.8019	17.4774	19.0528	19.0844	18.8863	19.1703	18.506	18.2183	18.6874	18.642	19.0812	18.772	18.8092	18.3562	M0ZHF7	Aldehyde dehydrogenase
16.2153	16.8286	17.4799	17.7313	16.3034	16.1336	16.3957	17.1302	16.6434	16.2666	15.9398	14.8499	16.8255	16.6365	17.0349	17.1335	15.8037	15.6965	15.2652	16.0828	16.5557	16.2235	16.3363	17.0988	16.9358	17.1744	17.2388	17.463	15.7198	15.8572	15.7309	16.5298	16.2459	16.023	15.6193	16.6717	16.6734	17.4064	14.904	16.4824	17.2151	16.4899	16.8767	16.6605	17.103	16.2239	17.1432	15.9024	M0ZHG5	Charged multivesicular body protein 2a
14.4277	21.2996	17.1668	15.2723	18.0746	16.5742	19.8517	20.785	16.2535	14.1266	20.2394	13.434	14.7393	21.7292	21.5255	21.4576	20.8345	21.4902	15.5538	11.4522	20.7161	14.4152	20.0755	13.872	17.6893	18.9225	16.0422	16.1016	21.2176	20.4246	15.3826	15.105	20.642	18.1176	21.1662	15.7435	16.1049	15.3865	14.5955	21.1426	13.8492	20.3838	13.8114	15.0842	21.2504	16.9021	15.025	15.6285	M0ZHG7	Vernalization independence 3
13.1184	12.9021	13.3167	13.149	12.4979	12.3595	13.2783	11.7269	12.0418	13.0293	12.7853	11.0981	12.4893	11.8745	13.914	12.3391	11.5687	1.08411	11.2474	12.9346	12.5075	12.0246	10.6618	12.8849	12.6114	13.1159	13.3001	12.8931	13.8135	11.3438	13.9122	14.0451	11.2101	11.6929	13.499	12.7639	13.6591	13.4482	13.0899	14.0683	13.257	11.7065	13.0138	12.6979	12.0684	12.1064	12.9781	9.9485	M0ZHH9	Translation machinery-associated protein 22
16.1044	16.8952	17.7472	17.255	18.174	18.8303	18.3981	18.2977	16.6851	17.0888	18.8103	17.4594	17.9133	19.2781	17.7382	17.6393	17.6495	18.4732	18.6369	19.8501	19.0248	19.1158	19.3184	18.5947	17.2121	16.9813	17.1466	17.0287	16.4108	15.9636	17.1034	16.9305	16.5497	16.8512	16.3133	15.9296	17.8853	17.0823	18.4273	18.802	17.6976	19.0608	18.0741	17.2809	18.574	18.8159	18.276	18.5411	M0ZHI6	Beta-galactosidase
11.3966	11.6632	12.9082	14.0848	12.6134	13.1725	15.1038	15.2134	14.2072	14.3754	14.583	13.3623	13.0234	10.3251	13.1646	14.0271	11.5097	12.4853	13.8524	13.5325	12.753	14.0276	11.9373	14.3113	14.9221	13.9527	13.7052	14.6768	14.257	13.4105	14.5055	13.4708	14.1185	14.8016	14.7629	15.3795	10.3845	14.3187	14.7371	14.1306	14.1324	13.4853	14.8103	15.2187	14.9183	15.1534	14.4613	14.3423	M0ZHJ9;M0ZHK0	Protein arginine n-methyltransferase 1
12.1446	13.1657	16.9039	14.2346	13.7239	14.1533	13.7629	13.8853	14.0916	14.7225	16.3755	14.2555	13.704	15.076	15.167	16.3969	15.5315	15.2919	15.5464	14.5618	14.2369	14.8944	16.2711	14.8207	14.37	17.475	14.5748	15.2316	15.0745	15.5108	15.6333	14.5772	14.1426	16.2591	14.9318	17.7508	13.3425	12.6124	13.8385	14.6444	14.0829	13.19	18.1548	14.2839	14.4359	15.5203	14.5379	14.8783	M0ZHK1;M0ZHK3;M0ZHK4;M0ZHK5	U2 snRNP auxiliary factor large subunit;Splicing factor U2af large subunit B;Splicing factor U2af large subunit B;U2 snRNP auxiliary factor large subunit
18.046	19.462	19.6068	19.4706	19.1715	19.3011	19.5431	19.4367	18.9611	19.27	19.7216	19.3183	18.7279	18.8797	18.919	18.2024	19.9408	19.9766	19.9347	18.4959	18.9858	19.3386	19.5731	19.6778	18.8283	18.9247	19.5233	19.1416	19.3862	19.1745	19.427	19.852	18.9162	19.3498	19.3576	19.599	18.9839	18.5264	19.3506	19.8909	18.6	18.9674	18.8054	19.6951	18.8971	19.0568	18.1054	19.0487	M0ZHK6	60S ribosomal protein L31
13.821	15.4932	14.3835	14.9194	14.0024	14.6261	14.6601	14.7416	14.1381	12.9353	13.7267	13.6569	14.3804	13.5364	11.019	13.598	14.4502	14.5574	11.5556	12.7792	13.7578	14.1773	14.5116	11.2261	14.5979	14.6338	14.6087	15.1685	15.4558	15.2014	15.4848	15.302	14.3224	15.4297	12.8606	14.2568	14.5406	14.8623	13.7549	13.2369	14.8037	13.9819	14.1856	11.2871	14.5811	13.8314	14.1353	9.85271	M0ZHL0;M0ZHL1	Iaa-amino acid hydrolase 11
14.4269	15.3904	14.7213	15.7481	14.9758	14.8196	14.1117	15.2695	15.6185	14.4211	14.4128	13.8394	13.0473	12.2076	13.174	13.5509	13.1033	14.4059	20.8961	24.3202	13.378	13.2299	13.5488	12.5025	15.9208	16.0212	15.3543	15.9748	15.818	15.0155	14.972	15.9197	15.3556	16.4199	15.9432	15.1664	15.1279	16.1114	15.5845	14.9318	15.4041	14.5621	15.2062	15.2907	15.5594	14.652	15.2474	15.05	M0ZHM4	Arginine--tRNA ligase
16.2988	14.784	16.0669	15.5848	15.5861	15.2562	16.3915	15.3602	15.9672	16.6209	16.5901	15.7125	16.3965	15.9657	17.2567	16.6454	14.8616	15.1333	14.132	15.7751	15.5626	14.8985	15.3499	15.9152	16.5393	16.4176	17.0534	15.5668	15.3453	15.1562	14.8441	15.2269	15.5416	14.5447	15.7499	16.228	16.757	16.4426	16.2464	16.7576	15.8451	15.3983	16.0327	14.9459	13.4068	13.5554	15.447	14.0321	M0ZHM7	Peptidase M28 family protein
18.318	19.6209	19.2681	20.2189	19.9542	19.6458	18.8811	19.6745	19.4947	18.867	19.4052	18.236	18.7343	18.3235	18.5768	18.9216	18.7047	18.2057	18.4626	18.5173	18.6383	19.0662	19.5454	19.8783	21.1835	20.7547	21.0485	20.6314	19.7365	19.4733	19.5377	20.4184	19.8377	20.4096	20.4741	19.7795	19.8373	19.8518	20.03	19.6954	20.1858	20.1991	20.2729	20.0616	20.784	20.6315	21.1566	20.5945	M0ZHN3	Malic enzyme
11.3179	11.1071	9.36521	12.0161	13.1006	13.3261	12.0647	12.721	12.0727	11.612	10.6556	11.9684	12.8516	11.7584	10.5361	12.577	10.696	13.3205	14.6163	11.2144	12.3157	12.549	11.4054	11.5566	11.6553	13.1337	11.8399	13.1325	12.6645	11.4495	12.912	10.4666	13.4767	11.5213	12.5433	12.4253	12.4461	11.1488	12.0306	12.6448	12.2895	11.3612	11.4412	11.5081	11.7405	11.3603	10.8117	10.7492	M0ZHP1	GAMYB-binding protein
13.3166	14.4729	13.6007	14.1399	15.0557	15.0779	14.662	14.9493	16.0102	14.3674	15.7567	15.4256	14.4871	14.2917	13.6474	14.0142	16.486	15.4368	14.6863	13.7969	15.0774	15.4068	15.0491	13.6584	15.3776	15.8187	15.1204	16.0335	15.2411	14.4705	14.743	14.6105	14.7902	15.1272	14.8801	15.2297	13.6651	13.401	14.412	15.0102	16.2325	16.0634	15.4229	14.6438	14.8892	13.908	14.868	15.2288	M0ZHQ8	3-hydroxyacyl-CoA dehydrogenase
12.2171	13.4253	12.8484	14.4822	13.8887	13.8768	10.2934	13.5445	13.2624	12.3955	10.4899	12.2993	10.265	11.1774	10.0802	10.1318	11.0255	14.8322	11.7143	12.3338	11.959	12.4428	11.8503	11.329	14.26	14.3295	13.0489	15.7675	14.1041	13.4326	13.653	13.8928	13.7346	13.4086	14.3686	13.5733	11.1965	12.3319	10.0872	12.1694	11.7021	16.802	10.6434	13.3669	13.218	10.0104	10.8911	13.0713	M0ZHR3	PERK1 kinase
19.803	19.5698	19.6719	19.8848	19.4108	18.8379	18.5216	19.0212	19.6695	19.8763	19.2478	18.702	18.8297	19.4716	19.552	19.2709	18.9249	18.0531	17.4934	19.2348	18.7852	18.4005	17.9561	19.3152	19.8949	19.7954	19.7596	19.8943	20.0235	20.0198	19.6999	19.885	18.6352	19.837	19.6364	18.6742	19.6609	19.9449	19.7436	19.8358	19.9648	19.5002	20.1866	19.7518	19.7559	19.4492	19.7164	19.2377	M0ZHT9	Heat shock protein 70-3
16.2068	17.8968	17.123	17.0742	17.8453	17.7705	17.8783	16.8747	16.84	16.1017	16.242	16.7379	16.9432	17.6425	13.9913	17.0071	14.0854	14.3509	17.1729	16.0088	13.5441	16.4037	16.8846	16.0676	16.6427	16.5221	16.5693	16.2568	15.0247	15.3035	15.608	15.8941	14.4658	15.0263	15.0604	15.9288	16.0084	15.6395	15.1219	15.0723	14.4451	15.1533	14.5786	14.424	17.6311	17.347	16.9222	17.6426	M0ZHU5	Osmotin
18.2885	19.1903	18.7379	18.8329	18.2414	18.5909	17.9229	18.4192	17.8803	18.0366	17.7667	18.0635	18.2571	18.4315	18.2393	18.7656	18.2023	17.9008	18.5819	18.5142	18.0211	18.2625	17.9615	18.3065	18	17.7984	17.9791	18.097	18.5982	18.3778	18.538	18.7219	18.2722	18.728	18.3911	18.2596	17.9838	18.3584	18.0044	18.1484	17.8611	18.0214	18.0683	18.453	18.9372	18.8773	18.4048	18.6379	M0ZHU7	UDP-glucuronate decarboxylase 2
19.9239	19.483	20.3836	20.6878	20.463	20.5826	20.7457	20.459	20.9955	20.4368	22.54	21.0227	20.9933	21.489	20.5741	19.863	21.2719	23.7636	22.86	22.0837	21.3633	23.1157	23.2065	21.139	21.0642	21.4608	21.5678	21.3085	19.5283	19.6576	19.8124	19.9921	19.4842	20.2371	20.3732	21.1714	20.3349	19.8138	20.709	21.56	19.9788	22.4949	20.3845	21.2942	22.0062	20.7903	20.9209	21.4415	M0ZHU8	Histone H4
17.8246	16.5462	17.5299	17.4432	16.1178	16.0734	17.3078	16.2681	17.3518	18.9327	16.8129	16.0502	17.6189	17.8255	18.113	17.1789	16.4534	17.2817	17.3138	18.7348	17.7323	17.1394	16.6855	16.3885	19.1981	18.783	17.8463	18.1734	16.5278	16.15	16.0097	16.2574	17.7264	18.0467	19.0287	18.787	16.5007	17.0662	17.0709	17.7765	18.5865	16.5964	17.9035	18.0295	15.7463	14.8313	14.9278	15.0964	M0ZHV2	Xyloglucan endotransglucosylase/hydrolase
17.3618	15.6776	16.3455	16.1008	16.4668	16.8799	17.3728	16.8226	16.8706	17.474	17.7832	18.2002	16.4065	16.1888	16.7231	17.1294	16.9487	18.9143	18.3831	18.9772	17.3925	16.5019	17.6976	17.0311	15.647	14.7628	15.0987	15.7735	16.6526	17.7281	17.5265	16.8485	17.0183	15.999	16.5509	16.4963	17.1388	17.7272	17.6094	18.2742	17.4479	14.1062	17.0101	16.5953	16.1535	16.1195	17.2223	17.1305	M0ZHX4	Superoxide dismutase [Cu-Zn]
15.5342	16.0591	16.0285	15.7384	14.7096	15.7951	16.0865	15.3028	15.5555	15.7307	15.8592	15.8958	16.6694	16.8047	16.1117	16.9407	15.2473	16.2204	16.6666	16.9643	14.7992	15.1415	15.7666	15.8219	13.7389	14.5164	13.921	14.4161	15.1733	15.1829	15.3202	15.5711	13.7732	13.7802	13.1637	14.2444	14.9957	14.9081	14.2372	15.1029	14.7969	14.7762	15.1583	15.0758	16.7644	15.9243	15.7385	15.1977	M0ZHY6	Carboxypeptidase
16.304	15.155	15.2965	14.6127	15.7307	16.4296	15.6438	15.8929	16.4262	15.9139	16.2665	16.3958	17.1278	17.4391	16.6543	17.0179	18.2056	18.0348	17.8742	17.742	17.2281	17.0717	17.7022	17.1462	16.0855	16.0464	16.4325	15.8704	15.6659	16.1544	15.9871	15.4206	15.8322	15.2406	15.4016	14.9844	16.1968	15.835	16.1618	16.5686	16.5339	17.1852	16.4613	16.2084	16.3489	15.3915	15.909	16.1103	M0ZHZ4;M0ZHZ5	Protease
15.5235	15.1286	15.3044	15.8485	16.2739	15.4886	16.6093	14.7629	17.5724	14.9968	16.0526	15.1213	17.613	16.9879	17.0656	17.8121	16.3808	17.1532	16.9631	16.2682	15.5452	16.0411	15.8182	15.9595	18.8899	17.7456	16.1539	17.1275	15.8601	15.3753	15.5611	15.0573	14.2842	14.2824	15.2166	16.7215	13.8398	12.9461	13.2395	14.6231	15.8905	16.4418	14.1289	14.5807	16.3691	15.0342	15.9648	16.7079	M0ZI01	Glycosyltransferase
17.4631	17.6235	17.9295	18.3793	17.4059	17.4572	17.6433	17.4516	18.0866	17.9389	17.5193	17.4762	17.5915	17.3002	17.2685	18.4165	17.1436	17.6686	17.778	18.8163	17.1936	17.6236	17.6971	17.6505	18.9016	18.6266	18.5578	19.2021	18.4608	18.1835	18.2994	18.5876	17.9945	18.4698	18.5451	18.7414	17.2005	18.2275	17.474	17.6842	18.017	18.0059	18.1038	18.0694	17.2858	17.2892	17.0504	16.9902	M0ZI03	UDP-apiose/xylose synthase
18.2101	16.7835	17.9409	17.4989	17.3013	16.354	17.2268	17.0595	17.3564	17.8188	17.8255	16.1923	17.8971	18.0628	18.7145	17.9416	18.1028	17.0172	16.348	18.6478	18.2529	17.7024	16.229	18.1294	17.363	17.4262	17.6723	17.3284	16.3553	16.4267	16.4104	16.737	16.8639	16.9502	17.3339	17.2494	18.2307	18.4464	18.0563	18.3099	19.0228	16.5985	18.7699	17.9008	18.0699	17.7833	18.4748	17.4694	M0ZI18	Heat shock cognate 70 kDa protein
16.513	15.8764	16.1091	15.1134	16.9107	17.3093	16.5641	16.3172	16.9946	16.6435	16.4429	16.687	17.4745	17.8608	16.391	17.1791	17.2627	17.0941	17.3831	16.9792	17.3118	17.7123	17.511	18.3737	16.798	16.7268	17.4305	16.4425	15.7819	15.3543	15.3595	15.4346	16.592	16.3493	16.2157	16.3711	15.7999	16.1267	16.7231	17.3415	17.6054	17.7766	17.096	17.1645	17.3814	16.2969	16.9444	16.7528	M0ZI24	Carboxypeptidase
16.2405	16.4134	16.0845	15.4306	17.2008	16.8215	16.1936	16.9916	17.7986	18.2645	18.365	17.7722	16.552	17.2488	17.2848	16.4667	16.0281	15.9379	15.5861	15.5795	17.5792	15.5883	16.2477	15.8492	16.1911	16.2841	15.6766	15.9838	17.3552	17.3575	16.9944	16.7202	17.2543	16.6172	16.3436	16.4679	17.3008	16.3066	17.2668	17.7275	17.6262	17.1856	17.7158	16.2726	15.8837	16.9279	16.8298	16.7199	M0ZI35	50S ribosomal protein L9, chloroplastic
14.4223	14.4377	13.9615	14.9397	15.365	14.8095	15.3047	14.9789	14.8979	13.0458	15.1828	12.8341	12.0435	9.61684	13.1857	13.3736	14.1047	16.2724	15.617	14.516	12.5233	13.7389	14.5993	13.3598	15.1948	15.6148	14.9763	15.7533	14.3165	13.8531	12.0418	12.751	14.5781	11.476	13.9175	15.1355	14.2933	14.3235	13.8858	13.2779	12.557	14.3479	13.4377	14.9668	15.5551	14.9331	13.9841	15.4565	M0ZI55	LEA_2 domain-containing protein
15.0288	14.9541	13.8184	14.0366	14.3723	15.3216	15.0653	14.8005	14.0959	14.7044	14.3617	16.6546	14.6796	15.387	14.2824	15.2024	15.0976	16.755	17.4751	15.0985	15.4221	14.7313	16.3322	14.3241	14.4652	14.4647	14.9219	14.4315	15.4689	15.6729	15.7986	15.3576	15.2119	14.3529	13.9995	14.1077	13.9151	14.35	14.3951	14.5565	14.5736	14.1675	14.3075	14.1377	14.5488	13.9677	13.8898	15.0199	M0ZI56;M0ZI57	Sirohydrochlorin ferrochelatase
19.4572	19.0781	19.2768	18.7643	19.1493	19.3386	19.6234	19.3792	19.1161	20.0182	19.5028	19.9991	20.2113	20.207	20.4132	19.9443	20.4801	20.0554	20.4605	20.1474	20.39	20.0807	20.0001	20.2661	18.9571	18.4312	18.9373	18.5132	19.2518	19.1522	19.2852	19.4771	19.3466	19.2556	19.3189	19.5943	19.312	19.2523	19.4449	19.3614	19.2623	19.6111	19.4326	19.3574	19.2839	19.4337	19.1781	19.2579	M0ZI69	Isocitrate dehydrogenase [NADP]
13.9006	13.2742	13.3936	13.2459	13.5404	12.8519	13.277	13.7461	13.7566	11.8769	14.5795	14.8074	12.6684	13.7995	13.6919	13.0312	15.9192	14.5494	15.049	13.6014	15.9786	15.2767	14.6812	14.7907	14.0056	12.2096	12.5317	13.5807	13.3132	12.3721	14.3172	13.4228	14.0557	9.91654	13.6479	13.8125	13.3545	12.6174	14.8604	14.6186	13.8689	15.6985	14.0183	14.178	14.6226	12.7636	13.7223	14.5448	M0ZI78	Monodehydroascorbate reductase
16.5352	16.4189	15.5666	14.9713	16.5615	16.8487	17.0468	17.1519	16.2845	17.0427	17.026	18.3295	16.7071	17.6131	16.8069	17.1649	15.7515	16.9103	17.5934	16.7483	16.4339	15.9262	16.917	16.1111	13.8346	15.2834	14.6888	15.4996	17.4698	18.5401	18.4592	17.6679	16.4927	15.3653	15.7377	15.8509	16.3721	15.8404	16.0078	16.4029	15.8613	15.7588	15.6675	14.9512	15.4293	15.9622	15.8765	16.5509	M0ZI81	50S ribosomal protein L12, chloroplastic
14.7528	15.2761	14.3437	13.7597	14.6913	15.6832	15.7554	16.088	15.1386	15.1844	15.9838	17.977	15.4429	16.3539	15.4325	16.0288	14.3081	16.5117	17.4624	15.7562	15.6308	14.5486	15.1971	14.8772	12.5883	13.0609	11.8581	14.1002	16.2919	16.951	17.5608	16.8075	12.279	14.0165	13.5437	14.0998	14.4373	14.7185	14.8981	14.4123	14.9646	14.4807	14.9491	13.9512	13.5904	14.5346	14.0807	15.1439	M0ZI82	50S ribosomal protein L12, chloroplastic
12.6932	11.1084	13.1546	13.3342	13.2229	15.7346	13.9456	14.2437	15.5972	15.732	13.256	14.9516	15.2071	10.7794	10.5031	12.0981	11.8226	12.1261	11.8406	11.6352	12.7071	13.6519	12.1093	11.6505	18.1283	17.5507	13.5764	13.2322	17.2269	16.9282	14.7249	13.8121	15.0765	14.8812	13.1391	13.5188	13.887	15.4429	12.5959	13.4981	14.1357	14.51	13.2787	13.5224	13.8224	13.6143	13.4375	13.3878	M0ZI85;M0ZI86;M0ZI87	Proteasome assembly chaperone 3
17.3247	16.4525	16.9986	16.8953	18.423	18.3245	18.6314	18.0406	17.8513	17.8842	18.9794	18.9739	18.2104	18.6498	18.0459	18.049	17.3926	18.301	18.2437	19.1331	18.8684	18.749	19.2774	18.5674	16.3114	17.336	18.1412	17.6006	17.5376	18.2455	18.2201	17.755	17.8827	15.9249	16.8194	16.6007	17.8855	17.9061	18.2173	18.5766	19.0518	18.9817	18.8115	18.0161	17.6941	17.908	18.3205	18.5311	M0ZI96	Serine-type peptidase
12.8578	16.3796	15.6999	16.1662	12.9247	13.9283	14.0786	13.9304	14.856	16.2985	14.699	14.6897	16.268	13.3127	14.5135	15.0811	12.4208	15.343	14.5539	13.8137	14.7269	15.992	16.256	15.4763	19.346	16.5592	16.1713	16.5265	16.5037	15.7959	15.8752	16.5117	16.9973	18.863	18.2323	15.8598	14.9455	12.2854	12.7605	14.1568	15.2756	16.8422	14.4246	14.1814	15.9296	16.0283	14.2347	14.7501	M0ZIB2	Alpha-DOX1
14.0064	16.3438	16.0847	16.2323	14.3589	14.7258	15.0216	14.6638	15.3188	16.3202	15.6912	15.5991	16.0588	15.3047	15.4535	15.9989	11.1168	15.5193	14.9673	15.5177	14.3832	15.7401	16.2293	15.9078	18.8067	16.3862	15.8793	16.9635	15.9972	15.72	16.2494	16.8728	16.5532	18.1333	17.9322	15.9773	12.4003	12.8262	14.2745	14.1694	14.9339	16.3549	14.3714	15.0338	15.535	15.9947	13.9601	14.2303	M0ZIB4	Alpha-DOX2
14.0369	14.7725	15.042	13.2264	14.4205	15.1822	15.593	14.1369	14.873	11.0859	14.8076	13.7639	15.6203	15.846	15.4468	16.2871	15.3659	14.3027	15.4031	15.2719	13.909	10.4795	13.1957	12.3613	12.3711	11.5622	12.8527	13.2948	14.1698	14.5345	15.3605	13.9321	12.4089	12.6006	12.4314	11.7475	13.979	14.3323	13.5606	14.6488	15.8942	15.0344	14.59	11.1997	10.819	11.3145	15.1827	14.9121	M0ZIB8	Metal ion binding protein
16.2651	16.2264	17.1683	16.7775	15.2998	15.0498	16.5135	15.6621	16.174	15.7876	16.9474	14.9293	16.6956	16.0727	16.711	16.7405	15.5946	15.5271	16.9608	16.6951	15.9575	15.5331	16.1918	17.1725	15.9437	16.1061	15.71	16.18	15.0046	14.5248	14.6694	14.5969	14.6382	14.4016	15.4416	16.4474	16.4924	16.3527	16.0493	16.5257	14.9547	15.0815	14.975	15.6416	16.5423	15.5937	16.2181	14.9946	M0ZIC4	Peroxidase
14.3554	12.9911	14.4879	13.7101	14.0118	14.2193	14.4267	14.4322	15.2747	13.6988	15.9156	13.8612	16.1868	16.5849	16.8747	16.672	14.6739	14.7995	14.7986	16.2347	17.1213	16.1646	16.2168	16.5234	14.2312	13.6334	13.1788	14.084	14.3625	12.9542	14.6329	14.2986	12.0961	13.7347	14.2596	9.67538	14.2153	14.4351	15.2096	15.7904	16.292	15.3339	15.1121	13.0147	14.7571	14.7092	15.2688	14.5971	M0ZID9	Peptide deformylase
13.2599	14.0934	12.4616	13.6989	15.0169	15.699	14.0178	14.5761	14.8249	13.7167	14.9905	15.1593	13.163	14.1689	13.0229	13.8973	15.4319	15.697	14.8028	11.137	13.6853	14.8946	14.8607	15.0235	15.0094	14.5495	14.4249	15.0652	14.9061	14.2678	13.8977	13.9826	14.7047	15.186	14.0968	13.5941	14.6464	13.6639	14.2751	14.117	13.7078	14.6128	14.6686	14.1273	15.4698	14.2874	14.9406	15.4355	M0ZIE9;M0ZIF0	CAAX farnesyltransferase subunit beta;Protein farnesyltransferase subunit beta
15.637	14.3921	15.6709	15.1591	16.5936	16.6098	17.4299	16.4624	17.9915	15.4982	18.6597	19.0939	17.6453	18.1065	19.3532	19.3326	15.9852	17.0646	19.3495	19.8438	17.5692	17.2008	19.0404	18.1199	17.9741	17.7281	17.3935	17.9051	18.1405	16.7377	16.5952	18.404	18.3288	17.7498	14.8399	15.257	18.0573	18.3077	18.6884	18.878	18.6518	17.2528	19.1571	18.4076	16.2706	16.908	18.2111	17.5392	M0ZIF8	Peptidylprolyl isomerase
16.4146	14.9203	14.3779	13.6693	14.4417	14.1948	14.6488	13.7044	12.3595	12.4623	12.9292	13.2993	14.7597	13.6811	15.1366	15.0357	13.5218	14.5382	14.1328	14.7024	14.9343	15.3523	15.5046	14.9725	16.6407	16.31	13.6002	15.5745	14.933	15.4064	13.5955	13.3582	14.466	14.4893	15.1279	15.6331	10.9805	14.9623	12.0924	11.9107	11.7177	12.0116	11.9409	14.3978	12.5877	13.6007	13.7438	14.5567	M0ZII5	Hydrogen peroxide-induced 1
15.386	14.9948	14.344	13.7815	15.41	15.2302	16.4299	15.4775	15.6117	16.8856	15.0075	16.7324	17.9875	17.9326	16.4182	17.1124	16.6258	17.4291	19.3067	18.9364	15.9097	16.8328	15.7114	17.4079	18.6972	16.9722	16.8516	17.4767	15.9624	15.3656	15.5005	15.5154	16.1601	16.6682	16.4601	14.9584	16.6452	17.1592	17.9109	16.2633	17.2915	17.7218	15.9702	17.4595	16.1885	16.4334	16.2701	16.2541	M0ZIL5	Peroxidase
16.4122	17.1585	17.3051	17.3054	15.5529	15.2452	15.2233	15.4922	14.5843	12.4644	12.9147	14.2952	14.4733	14.2183	15.0406	15.8822	15.8181	14.8037	15.7827	14.804	16.1869	16.6947	16.334	15.2136	18.6321	18.3203	17.9105	17.8236	16.3257	16.4799	16.8383	16.7144	16.4017	16.1436	15.7864	16.9424	14.7466	17.3605	16.2091	15.3523	16.9132	16.4113	16.5991	17.5493	16.6616	16.2533	15.9213	16.1852	M0ZIL7	Catechol O-methyltransferase
12.0532	12.7463	13.8455	13.9929	13.2172	12.8714	13.6065	13.8251	13.8782	11.8981	14.6022	14.7991	14.8896	14.2768	13.9165	14.2514	15.3495	15.0744	15.1806	15.1308	15.2331	16.7756	15.7637	15.4418	11.4999	13.5526	14.5623	15.3691	14.1397	14.4248	14.7298	15.4743	12.2781	12.0789	15.108	14.3136	17.0659	16.8817	15.8901	15.0276	15.3128	16.4457	14.5549	14.7117	14.9517	15.1815	14.4573	15.7542	M0ZIL9	Uncharacterized protein
14.9468	10.0676	14.0888	14.279	13.3565	15.4758	14.7988	14.6787	15.002	14.7626	14.4387	12.1687	10.1925	11.424	11.3667	11.3297	15.7241	15.9428	13.6304	17.3879	16.4154	14.3261	15.2129	11.6027	12.9699	14.7765	14.9561	15.381	12.5604	12.9229	13.6348	12.6758	14.9811	13.1176	14.3256	15.1473	13.6488	13.1366	14.7648	15.5658	12.0917	14.4268	13.6926	14.6163	14.5265	14.2258	14.1974	15.253	M0ZIM4;M0ZIM5	Sugar transporter
14.6321	16.0893	15.3279	15.874	16.3966	13.5845	15.3432	16.0999	16.0099	15.3798	15.903	17.0135	15.1646	13.9554	11.9715	15.5664	15.7737	15.7065	17.1806	12.2113	17.8451	15.2509	17.6771	16.3011	14.3013	15.1643	15.3416	15.1492	15.7056	15.9638	15.8954	15.9549	14.4085	15.4826	15.8558	16.0009	14.2854	15.0322	15.8464	16.1898	14.0655	14.4166	12.0536	15.5563	15.4647	14.4743	15.2523	16.1035	M0ZIM7	NADH dehydrogenase [ubiquinone] 1 alpha subcomplex subunit 12
12.4857	14.1429	12.5939	11.9131	14.5196	13.9331	13.6205	13.8781	13.8233	13.4658	14.5398	14.1676	14.3072	14.4106	14.19	13.5069	13.2685	14.069	14.9052	13.7022	13.9169	13.9005	14.247	13.7192	14.3783	12.7417	12.9093	13.892	11.6107	13.2425	13.0362	12.5872	14.3852	11.7419	12.0648	13.0427	12.7941	11.5246	13.7435	14.02	12.8874	13.8805	14.2091	13.3806	14.2927	14.4229	13.4834	14.5085	M0ZIN1	Electron transporter
11.0651	14.3785	9.64972	14.2901	15.1505	13.9145	14.7646	14.2326	14.8821	10.5443	15.0114	15.1326	12.5585	11.4096	12.1171	11.473	15.6408	15.928	16.4581	13.5627	13.5098	15.1538	14.7332	12.8531	13.5019	15.4943	14.8093	15.4141	14.293	11.5444	14.4987	11.5926	14.9273	13.9319	14.1947	15.4532	12.3571	14.1308	13.9471	12.9785	13.2664	14.5112	9.29215	13.3908	14.9253	9.23467	10.5294	14.7906	M0ZIN8	Protein translocase
14.6619	14.8145	15.2435	15.6754	15.3244	14.8714	14.8645	14.901	15.4787	14.4272	15.3972	14.5651	14.3218	13.5119	13.854	14.5967	14.5328	14.6281	14.5287	14.3961	13.9773	14.749	14.6935	15.0308	14.6761	15.809	15.1948	15.5109	14.8333	14.7906	14.8544	14.0099	14.9283	14.6147	15.4099	14.5382	14.4734	14.792	14.4895	13.8831	13.2611	13.9146	13.8162	14.9248	15.282	14.1116	14.3398	14.955	M0ZIP5	Band 7 family protein
16.8051	16.0715	15.775	17.3825	16.2227	15.9555	16.5951	16.2138	16.8565	16.3433	17.1649	16.6197	15.5983	15.8561	15.7446	16.5761	15.3097	16.8323	16.4124	16.7316	13.8614	14.7915	15.1738	15.6635	16.5471	16.7136	15.4184	16.5359	15.9916	16.3622	16.341	15.7145	14.9531	16.2727	16.5504	17.0426	15.7896	15.995	15.5699	16.8332	15.013	16.0655	15.044	16.7145	15.7563	15.1755	15.0799	15.3795	M0ZIP7	Nascent polypeptide associated complex alpha subunit
15.5568	14.4265	14.8457	14.2397	13.2812	11.8791	12.6473	11.4065	14.1499	12.0456	14.0602	15.294	16.8546	16.4573	16.5087	16.9859	16.0921	17.1648	15.7714	15.4359	16.1893	16.2163	16.4017	15.4702	13.7513	15.9845	14.7803	15.4075	15.0596	14.4197	14.4759	13.9731	15.5037	14.8344	14.9545	15.5856	15.5393	15.0853	15.4266	15.4209	16.1437	15.5479	15.3425	14.0884	15.5835	14.5481	15.9524	15.6743	M0ZIS3	Flavonol synthase/flavanone 3-hydroxylase
16.1671	12.9044	16.004	14.5324	16.1097	15.5714	14.8795	15.7857	16.0504	15.3087	16.7547	15.1032	16.2881	15.1785	16.5979	15.6789	15.6387	14.8232	15.4933	16.8632	16.2178	16.1486	14.2866	16.7421	14.423	15.1159	14.6401	14.1094	11.8083	11.5013	13.0184	14.1728	15.6232	10.3322	14.0531	14.5773	14.9922	15.7886	15.0977	16.8129	16.7415	16.4387	16.6723	14.8255	15.1867	15.034	16.6347	14.8461	M0ZIW0;M0ZIW1	Nucleosome-binding protein
12.3094	12.6875	13.5851	12.54	13.2655	12.7558	14.0474	13.0231	14.1404	11.8862	14.3045	11.3199	11.7719	12.5175	11.1376	10.7238	12.6022	12.079	10.5976	12.5433	11.3378	13.661	12.3087	12.3489	10.2191	14.2866	13.9516	15.2503	11.5959	11.8325	12.443	11.6447	13.4434	12.1708	13.9902	14.1038	12.1362	11.6927	13.2509	10.5925	14.5597	13.9248	11.8879	14.353	13.5128	13.0582	14.2643	13.6073	M0ZIW6;M0ZIW7	Signal recognition particle 54 kDa protein;Signal recognition particle 54 kDa protein 1
13.575	14.9261	14.1653	14.8531	17.0712	14.8885	16.8125	15.9191	15.7346	11.9845	15.9837	14.691	14.8525	13.7355	10.18	13.4229	14.964	15.8105	14.7222	14.4381	13.6216	15.2462	15.2701	14.1882	15.5532	16.3922	15.9082	16.3726	15.1197	14.7645	14.3496	14.3386	16.1466	15.0299	16.4438	16.513	15.5197	14.1306	13.8853	13.5928	13.8866	15.7238	14.2094	14.4683	15.2965	14.5247	14.6379	16.118	M0ZIY3	CAPIP2
17.9863	19.1369	18.1802	18.3237	18.2574	18.4669	18.1972	17.9863	17.2857	17.4335	15.833	17.6226	18.0968	18.3281	17.517	18.2397	18.1264	17.924	18.4346	17.3765	16.6434	17.2095	17.8983	17.345	18.0484	17.5164	17.5185	17.7503	18.5728	18.265	18.3297	18.5201	18.1168	18.5723	17.9201	17.6802	17.8936	18.3066	17.6153	17.0515	16.9561	17.0406	17.3035	17.5713	18.2255	17.9874	17.3824	17.8009	M0ZJ08	Agmatine deiminase
14.6667	16.1996	15.0596	16.347	15.5914	14.4644	15.5172	15.4335	15.2401	14.4499	14.4362	13.7992	14.1441	15.0519	15.1458	14.3895	14.7247	14.6588	15.0861	15.3816	14.66	15.228	15.0444	14.7602	14.9709	15.8011	16.2178	16.3084	15.116	14.7978	14.9444	14.0593	14.7325	15.2217	15.9751	16.0929	14.2671	14.5901	14.4169	14.8542	13.5402	14.5451	14.1261	15.5475	14.8003	13.9591	12.9918	14.5238	M0ZJ09	Ribonucloprotein
15.4847	14.2549	15.5009	15.8943	16.2044	14.9962	16.2371	15.7289	16.7846	15.05	16.4794	14.4706	16.3177	15.8234	16.5089	16.2664	15.719	15.8109	15.4364	16.2005	15.642	15.7611	15.1474	16.1544	16.0564	17.3303	16.3995	16.7768	14.9104	14.8006	14.8903	14.9085	15.2944	15.8636	16.1534	16.5432	15.9662	16.0045	16.3134	17.3159	18.1809	16.5789	16.5061	15.7972	15.9243	14.8479	16.5922	15.7805	M0ZJ17	Protein disulfide-isomerase
14.8229	14.4578	14.5002	15.0163	13.871	13.984	13.744	14.2882	14.271	12.2321	14.8205	13.5352	13.7239	14.8956	15.0996	14.513	13.956	16.0673	13.7724	14.9684	13.132	13.5151	11.6007	14.5831	14.4769	14.3042	14.258	14.8422	14.885	14.9837	14.8891	14.4277	14.0319	14.1025	15.1297	14.8642	11.405	14.543	13.7031	14.7271	14.5174	12.932	13.3643	14.2336	13.1214	13.3208	14.6233	14.0068	M0ZJ33	Phosphatase Psc923
14.0123	13.9302	12.8473	14.0462	13.8399	13.9508	14.4056	13.8004	14.2472	14.0802	13.4995	13.9468	12.3767	14.3153	16.4326	10.7529	14.056	15.8989	15.0962	13.2875	10.7139	13.279	14.0417	12.2924	14.5443	14.7516	14.9417	15.5702	14.6976	14.2872	14.6159	13.494	14.49	13.6884	13.7571	14.6412	13.4014	13.1226	12.3407	13.6191	12.8062	14.1668	10.2651	14.0001	13.8021	13.2546	13.1447	14.375	M0ZJ42	Receptor protein kinase
11.8195	13.7736	12.0088	13.7734	17.6234	17.2601	11.8562	16.8655	17.1962	12.6231	13.4446	12.1421	20.4939	11.8168	12.7769	17.2365	12.9106	17.1575	11.4993	12.2123	12.9085	14.1155	15.209	10.9958	15.4833	15.4838	14.4905	15.0695	13.6968	13.6146	13.6848	13.6266	16.486	17.2921	17.4272	16.8528	12.4693	13.4965	12.9401	12.6318	15.5893	15.1147	16.8778	16.4874	14.452	14.4187	13.4093	14.218	M0ZJ54	Cleavage and polyadenylation specificity factor subunit 3-I
15.8634	16.2341	16.5785	16.1278	14.6089	14.8965	13.8389	13.0593	18.4782	16.8618	17.8119	17.1448	15.1928	15.6147	14.7394	14.79	16.6532	18.6996	18.3948	17.1713	16.0891	16.8692	17.6334	17.1588	15.7558	12.0318	12.1384	13.1693	15.887	15.4019	15.7468	15.5632	16.0551	16.8436	15.7646	16.0624	12.7625	13.0139	13.8306	14.2155	14.4028	15.2267	13.3485	14.634	17.05	15.4258	14.7461	15.1616	M0ZJ55	Laccase
17.1898	16.4239	18.0113	16.5645	15.7783	17.2651	16.5954	15.983	14.6017	14.511	14.8964	15.2308	17.0216	17.5388	16.6679	17.1029	17.1922	17.851	18.6772	16.1085	14.8939	15.7642	15.9489	15.8005	16.2123	16.0439	15.6895	15.2932	15.0023	16.5334	15.1475	14.8189	15.394	14.5556	13.3521	14.5601	16.1363	16.5883	14.7995	15.1083	15.9246	15.715	15.5272	14.9298	17.0103	16.4006	14.6517	15.7759	M0ZJ69	Peroxidase
17.3487	16.3147	18.1062	16.7316	15.2853	16.5394	17.0514	16.0349	17.2698	17.4761	16.2303	15.5691	16.8334	17.0378	17.2484	17.4239	16.5063	17.4534	17.6344	17.2105	16.4625	16.2235	16.6466	16.725	18.5339	15.0554	18.3528	15.4254	16.6726	15.4392	16.0079	14.9849	16.3712	13.8714	15.0183	15.5329	15.9265	15.115	14.8277	15.9053	18.5682	15.3771	15.6604	15.9385	17.1943	17.154	16.3664	15.9908	M0ZJ70	Peroxidase
15.0012	15.8699	15.3801	15.9713	16.3547	16.1904	14.6526	15.8741	16.6014	14.7895	15.9436	15.8548	14.9152	15.168	15.2531	14.9958	15.2871	16.1751	17.6838	14.9202	15.9325	16.0835	17.5124	17.2538	17.0502	16.7529	15.9583	16.6194	16.6485	16.2589	16.5056	15.9698	17.0226	17.678	16.6921	15.6634	15.4941	16.1427	17.3049	16.742	16.8546	16.7853	18.645	17.448	16.4849	15.2414	17.8527	19.0353	M0ZJ77	Coatomer subunit gamma
18.1245	19.5864	18.2808	19.4966	18.3878	18.1168	18.1356	18.0822	18.9693	17.9293	18.0349	18.4723	18.1973	18.0788	17.8341	17.9676	18.5686	19.3033	18.9589	17.9599	18.6625	18.6903	19.4266	18.5088	17.4567	18.5262	18.4799	19.3813	19.6843	19.2297	19.5401	20.0026	18.3812	20.3359	20.2125	18.3003	17.7422	18.9071	18.1909	17.5925	17.8355	17.265	17.323	18.0049	18.972	18.2239	17.5178	18.0675	M0ZJ84	Glycine-rich RNA binding protein
13.8129	14.1239	14.0472	12.7968	11.7467	12.8649	13.6136	12.6642	11.5935	15.47	13.3022	14.6918	11.2341	14.7029	13.2456	13.6301	12.7418	15.4924	15.2695	14.3695	13.6738	14.5157	15.3629	13.7202	14.0636	13.0451	14.0292	14.3228	14.333	14.9109	15.3323	15.1375	14.6972	14.4862	12.8457	13.4716	13.4242	11.6477	13.0521	12.4156	10.9016	13.7228	13.324	13.3594	10.9118	10.8574	11.5158	13.1479	M0ZJA6	Glucan endo-1,3-beta-D-glucosidase
12.7024	12.4556	11.6043	11.9557	13.5673	14.8783	13.9165	13.3171	13.1593	10.2598	11.1753	11.4314	13.987	13.6893	13.7077	13.7784	14.2007	15.5673	14.9504	13.7244	12.6506	13.0006	14.0336	11.8988	13.427	13.6035	13.487	13.6029	14.4992	14.8341	14.4602	11.8298	13.8333	13.2773	13.5173	14.0521	11.4813	10.6772	13.9841	11.9781	13.399	14.1373	13.9559	14.0457	13.5136	12.8142	12.7768	14.1429	M0ZJC5;M0ZJC6	Hydrolase, alpha/beta fold family protein;Hydrolase, alpha/beta fold family protein
11.4346	11.3844	8.92765	11.5044	11.1394	11.4627	11.0916	11.3402	13.1473	11.9488	11.7942	11.9289	11.3574	10.513	12.5122	10.5817	13.1413	13.0615	11.6181	12.0245	10.9679	11.7106	13.2716	10.5983	11.8773	13.1299	10.6528	12.383	11.1533	10.2303	12.4138	12.4513	11.2143	14.3911	12.5209	11.9485	11.3502	12.5177	10.5576	11.6454	12.6289	12.2033	10.2117	9.90755	11.1641	11.2795	11.3785	12.2589	M0ZJD1	Bifunctional dihydrofolate reductase-thymidylate synthase
18.4403	18.7962	17.8941	17.9785	17.5962	17.8638	17.5858	17.8235	18.1649	18.3843	16.744	18.6468	14.9543	14.4091	15.0035	14.8947	16.7361	16.297	15.1194	14.3116	15.5288	16.3116	15.7655	14.533	18.4101	18.3014	17.9543	18.1887	18.5347	18.5453	18.4898	18.5491	18.9451	18.9911	18.4062	18.1926	17.2716	17.9378	17.2157	16.3429	17.2515	17.3367	17.5825	18.1419	17.6134	17.9821	17.282	17.8346	M0ZJD3	Diaminopimelate decarboxylase 1, chloroplastic
14.668	14.5365	12.9472	11.9589	12.2411	10.2856	12.6122	11.7432	14.4987	12.4702	11.3938	12.7271	14.0986	15.1358	14.4877	15.3371	15.0528	14.4555	15.0738	14.907	14.7598	15.2349	15.86	14.9619	13.7528	15.4512	10.4036	12.9449	15.1125	16.8657	13.4433	12.4447	15.0283	15.6978	16.0248	14.1976	14.8309	13.4805	14.0177	14.0699	12.4534	13.0363	13.5492	15.2949	11.5584	12.3153	13.9764	13.9964	M0ZJG3	Salicylic acid-binding protein 2
19.0982	18.4428	19.2076	18.7247	18.1461	18.5951	18.9887	18.5835	18.3847	17.8935	18.6722	19.208	20.0227	20.2978	20.3508	19.9535	18.642	18.8534	19.6134	19.9378	20.1021	20.3146	20.6012	20.3498	17.4815	17.3114	17.6265	18.1075	17.6367	16.7682	18.3319	18.4233	17.6922	17.2449	18.3409	17.5313	19.1641	18.741	19.2257	19.6001	19.2195	19.2318	19.4842	18.8169	18.997	19.1389	19.7846	19.2868	M0ZJG4	Salicylic acid-binding protein 2
14.7971	14.6445	13.505	12.7497	13.7859	13.5916	14.0705	12.3899	12.2969	11.7031	11.4763	12.1679	13.1913	12.8642	11.8574	10.9019	13.8257	12.8764	13.3156	11.4735	13.9471	15.5027	14.8197	13.1967	12.1526	12.5039	12.8387	12.1354	13.7759	14.1911	12.5583	13.3589	12.2892	11.719	13.1431	13.9653	15.5702	15.5355	14.4469	14.7711	12.3763	10.6719	13.52	11.976	13.9469	15.7757	15.0296	15.002	M0ZJH7	Short-chain dehydrogenase
14.8677	15.1496	15.1638	15.7465	14.9604	14.9005	15.1205	14.8152	15.2561	14.7895	15.2449	16.1952	15.9673	16.126	15.9945	16.2532	16.1345	17.5626	16.7052	16.4382	15.4387	15.4335	16.083	15.3068	14.613	14.8899	14.9647	16.4503	15.429	16.1065	16.336	15.6432	14.7148	15.345	15.1106	14.9032	14.0842	14.6003	13.6611	14.8587	14.6545	13.2329	13.0562	14.1616	15.7219	15.2033	13.9884	14.3328	M0ZJL8	Uncharacterized protein
14.5987	15.712	15.6941	13	16.2457	16.0486	16.0524	15.8714	16.5401	15.1174	16.4676	14.3986	16.2176	16.2052	15.3053	15.7192	15.8084	15.3465	16.0378	14.6663	14.5513	15.8052	15.6611	15.974	14.0242	14.4536	15.9371	15.8505	15.5329	15.4085	14.9112	15.2699	14.8204	15.3702	15.7334	16.6497	13.0007	14.5143	14.7653	15.4608	14.2649	15.7687	14.1147	14.9582	16.601	15.9976	15.0146	15.4205	M0ZJM8	Basic 7S globulin 2 small subunit
14.3959	13.7267	13.8309	13.4199	13.2175	11.9135	12.4155	12.9082	12.9005	14.6776	14.7337	12.9589	14.9542	15.9986	15.7036	14.7509	15.4829	13.898	14.8349	15.0203	16.5094	15.3893	15.0625	15.158	13.3823	14.0599	12.9456	13.1121	13.5364	12.8032	13.9882	14.3172	14.6704	13.4549	13.9477	12.0948	14.0961	13.9059	15.3423	14.5309	16.0305	15.206	15.9605	14.8114	13.6144	14.6987	14.072	13.8936	M0ZJN7	Methionine aminopeptidase
13.8344	12.5373	12.477	10.3389	11.547	11.3893	13.5007	11.0411	12.1613	9.24713	13.0443	11.3671	11.6291	10.0585	12.6565	11.8514	9.79261	10.991	12.4621	10.5229	10.8808	12.0459	12.0517	11.3722	13.736	12.9182	8.86019	10.9151	10.5079	13.7441	7.6242	10.8383	12.5162	11.5342	10.4406	10.2924	9.27712	11.9389	10.4555	10.3646	10.7664	8.83987	7.9775	11.6247	10.8751	8.24723	12.1505	13.3837	M0ZJT6	Hypersensitive-induced response protein
17.4208	16.3165	16.6678	17.7471	15.9292	15.0044	17.7253	16.6402	17.1812	16.3967	15.8928	15.3557	16.2603	14.9836	16.3458	16.3863	16.5574	16.1022	16.5837	17.0399	16.4223	17.2435	17.0236	16.7173	17.7952	18.8702	19.4046	18.6123	17.1362	16.8801	17.121	17.6751	17.0228	17.0827	18.8352	18.7872	16.5272	18.1737	16.1393	15.6892	15.437	15.3779	15.2929	16.9746	16.2083	16.1841	15.6909	15.7663	M0ZJT7	Hydroxyproline-rich glycoprotein family protein
16.6514	17.0628	16.4991	16.3631	15.8036	16.5712	16.0391	16.0478	16.747	17.2056	17.7989	18.2065	15.8626	15.9888	15.9922	16.0599	16.7992	18.0036	18.2976	18.0665	17.3363	17.8065	18.4936	18.1301	17.2198	16.6989	16.2352	17.0746	16.3673	16.4042	16.4244	16.0721	16.7567	16.5695	15.9715	15.9553	16.591	16.5984	16.713	17.1324	16.5141	16.3025	16.3092	16.609	17.7222	17.4117	17.4117	17.6646	M0ZJU2	Serine carboxypeptidase-like enzyme
16.7695	16.833	16.3299	16.1012	15.4849	16.0726	15.822	15.5066	16.8931	17.3241	17.0675	17.33	16.827	16.7316	16.563	16.7458	17.8195	17.7488	18.1483	17.5778	16.7847	17.2756	17.5281	17.2184	16.8529	16.8836	16.1524	16.9686	16.1882	15.6657	15.5933	15.8116	15.9354	16.3149	15.5116	16.0937	16.0987	16.1528	15.7683	16.1752	15.7388	15.9108	15.519	15.9518	17.0161	16.6911	16.4969	16.4321	M0ZJU3	Carboxypeptidase
11.8809	12.1676	10.9793	11.9021	13.0462	13.1852	9.75893	12.4123	14.6996	14.2628	15.0126	15.2931	13.1243	11.9536	12.677	10.7889	14.9533	15.6598	14.8129	11.2243	13.9316	14.0828	13.9684	12.5862	12.3061	14.8379	12.3375	14.4532	12.8782	12.6017	12.7134	10.6133	11.8623	11.5318	10.8148	12.3896	12.3879	11.8243	11.3457	12.3676	13.8156	13.383	11.0828	12.496	13.46	11.0088	10.1577	11.9331	M0ZJU5	AMP-activated protein kinase, gamma regulatory subunit
10.5113	13.8972	12.5528	12.9041	11.6813	0	13.7843	12.4161	11.749	12.3893	11.6694	12.167	14.2054	11.0855	11.8516	11.0539	10.5835	12.8648	12.4302	15.3911	12.6302	11.0207	11.9476	10.5251	10.9912	13.0191	10.4011	12.8007	15.1727	14.7928	0	12.7537	10.9849	13.2238	8.05198	10.9418	11.6096	13.9584	14.7274	15.0951	13.9329	11.0602	13.9002	11.9984	13.1418	11.0785	12.7329	14.6958	M0ZJV4	Quinonprotein alcohol dehydrogenase
15.6175	14.6898	15.2502	15.2034	12.6343	11.7978	14.6903	13.8057	15.3074	15.4735	14.6972	13.8158	17.1655	17.3112	15.9523	14.7718	19.4684	18.5453	13.7681	16.4982	14.7348	14.6231	14.6358	15.0422	16.5039	15.7904	15.2217	15.1019	15.5279	15.3234	15.1179	15.489	15.5781	15.6734	15.6412	16.2634	14.9387	16.0716	14.6188	15.6525	14.9204	18.739	14.7883	15.6302	18.7052	19.0825	13.6194	14.0679	M0ZJW1	Peptidyl-prolyl cis-trans isomerase
14.4421	17.1633	15.7143	14.6612	15.2656	15.1503	15.8203	17.1592	16.18	16.7813	16.7738	16.312	15.7886	16.4591	16.4536	15.912	14.7763	15.4425	16.1651	15.4012	15.6377	15.5434	14.8626	15.6469	15.2931	15.4649	15.7904	14.9897	16.3537	15.3764	15.3961	15.1605	15.4582	15.2496	16.168	16.0438	16.674	15.8171	15.5501	15.9454	14.5993	15.8029	16.6164	15.6675	13.8729	15.477	16.0501	15.6036	M0ZJW2;Q2VED2	50S ribosomal protein L32, chloroplastic;50S ribosomal protein L32, chloroplastic
14.7875	19.9177	16.0196	19.0342	18.8079	19.4851	13.8089	19.2743	19.2785	18.4455	14.5704	21.6836	14.0676	18.6734	15.6364	16.0914	13.896	15.1395	21.2374	16.6273	19.0072	14.133	19.5432	14.8165	19.2496	17.7295	18.0152	18.6498	20.0997	12.981	20.7002	13.6687	18.9547	18.652	18.5324	18.7184	18.6276	15.2106	18.4576	19.0004	14.3023	12.979	18.1315	14.4438	13.8959	13.8692	18.4288	19.0027	M0ZJX7;M0ZJX8	Gamma-glutamylcyclotransferase
14.8328	14.9384	14.8044	15.3106	14.793	13.9277	14.3505	14.2624	15.2815	15.014	15.4133	12.0281	14.7484	13.9497	14.7838	14.9682	15.7556	11.9358	12.3348	14.9068	14.5098	14.1384	15.1723	14.954	15.9708	14.583	14.987	14.4926	13.9798	14.2786	13.5159	14.4224	14.6565	16.3905	15.0168	15.4191	15.2671	14.6974	14.529	14.5065	15.3906	14.2248	15.3302	15.2553	14.1469	14.4156	15.022	14.1922	M0ZJY8	Ribosomal protein L25
16.9387	16.3938	16.6037	16.6632	17.2112	16.8587	17.4284	16.9889	16.7946	16.8048	16.6776	16.8601	17.3512	17.7189	17.2734	17.599	17.1264	16.8332	18.1501	17.6438	17.442	17.6021	17.9316	17.4083	17.875	16.8912	17.8172	16.9489	16.9857	16.8831	17.022	17.2629	16.8223	17.4224	16.556	17.1411	16.9199	17.6945	16.9503	17.121	17.8276	17.3309	17.3476	16.8859	17.1095	17.2214	17.5042	17.5633	M0ZJY9	Thylakoid-bound ascorbate peroxidase 6
16.7486	16.7634	16.7565	16.8239	17.2771	17.3552	17.9135	17.2262	16.7831	15.9143	16.73	17.1745	17.5211	17.4622	16.4681	17.991	15.5451	18.6087	18.8334	19.1509	15.2914	16.1542	18.0113	17.312	17.2065	17.585	16.9136	17.3477	16.8476	17.2569	17.1524	17.1246	16.5599	16.7692	16.0328	16.5947	17.2278	17.3121	16.635	17.3448	17.1462	17.1419	16.9461	17.0318	16.736	16.0427	16.7039	16.9104	M0ZJZ8	LysM domain GPI-anchored protein 1
16.9612	16.9674	16.9225	17.0547	16.2595	16.9148	16.9852	16.8493	16.6528	16.5269	16.5566	17.835	17.2589	16.6822	16.5532	17.8656	16.9231	17.7653	18.5038	17.9851	17.2389	17.5657	18.1881	17.136	15.8342	15.8931	16.7228	16.8018	17.2705	17.2985	17.8297	17.525	16.865	16.4538	16.5948	16.616	16.1741	17.7653	16.9389	16.9312	17.119	16.2427	16.864	16.8696	16.8307	16.7097	16.8883	16.891	M0ZK11	Aminoacylase
13.9571	13.3229	13.8819	13.0796	0.815218	14.7732	12.3646	12.5634	14.8021	14.4905	12.8017	13.0953	14.5316	11.7651	11.3587	11.1285	14.6427	11.6061	12.7634	12.3123	15.5218	14.5964	11.3426	12.3526	11.4963	13.5812	12.8811	13.7632	11.3009	12.125	15.3377	11.0747	14.0659	15.183	12.3925	12.4972	16.1286	15.1966	11.6837	11.2133	13.4614	12.2198	12.6227	12.1121	14.6115	14.2805	11.0544	12.0577	M0ZK15	Transmembrane emp24 domain-containing protein 10
22.9909	22.6461	22.803	22.3538	21.9946	22.5126	22.3043	22.2262	22.3524	22.5606	21.9046	22.8171	23.5386	23.3443	23.1976	23.1447	22.7458	23.0115	23.845	23.5206	22.7947	22.7355	22.7037	23.1322	22.1228	21.6675	21.9214	21.5479	22.3186	22.2991	22.297	22.2586	22.0192	22.3531	22.109	22.0196	22.1641	22.4843	22.3183	22.5044	22.1304	22.029	22.5447	22.6986	22.3013	22.056	21.8522	22.0931	M0ZK51	Phosphoglycerate mutase (2,3-diphosphoglycerate-independent)
14.226	15.9226	16.0368	16.1196	15.9937	16.3808	15.2147	16.0459	17.7285	15.9106	15.5966	16.2597	15.2511	15.112	14.5328	15.5455	15.3164	15.8436	16.0221	15.7626	15.975	16.6385	16.2856	16.7157	15.6296	15.5383	14.7494	15.7475	16.7406	16.3243	16.9033	17.1363	16.2277	17.2431	16.9671	15.2466	16.01	16.3909	16.6014	16.4412	16.2212	16.266	15.8307	15.9543	17.5434	16.5224	16.7815	16.4142	M0ZK78	Phenazine biosynthesis protein
15.7388	16.0513	16.3918	16.5253	15.3659	15.3935	15.7149	16.3553	15.1439	16.4833	14.1692	16.0131	13.804	15.0408	15.6834	14.383	15.5816	15.564	12.1021	15.5818	16.1819	16.3897	16.4793	15.6174	15.8563	15.7776	16.1177	16.5625	15.5444	15.2282	16.3471	16.4591	16.1191	15.6789	16.4615	16.0234	15.4248	15.5549	16.3175	15.3313	15.3162	15.0546	16.3368	16.6127	16.1902	16.5755	16.4178	16.6714	M0ZK80	Isoamylase isoform 2
12.9973	13.4949	12.8987	14.0048	15.1555	13.9835	11.6949	15.1288	14.6565	14.1462	15.0096	13.7839	10.3352	11.4776	10.8782	13.2382	10.761	12.2198	10.9071	11.7447	12.8686	11.7525	13.8123	11.4836	14.0681	15.3232	15.9091	13.5561	17.1075	16.6913	15.346	15.8361	12.2945	13.7735	14.601	14.8921	11.7312	11.6759	11.0156	10.6272	13.0627	14.5889	11.4081	13.8719	16.4614	16.3056	13.302	13.5614	M0ZK92	Ribosomal protein S10, eukaryotic and archaeal form
15.1981	15.4845	14.9037	15.197	15.3195	14.8526	14.2688	14.4549	17.1373	15.8809	14.1132	15.3554	16.288	15.4808	14.4384	15.9789	15.833	16.5105	13.81	14.4388	15.3768	15.7114	15.4174	14.5877	15.2851	16.2626	15.6136	15.5322	15.6698	15.9822	16.9386	14.5729	15.3948	15.0537	14.6103	15.6719	15.8213	15.4202	15.0913	14.8151	16.7291	16.5555	14.3501	14.6832	15.88	15.6168	15.187	15.4888	M0ZKA3	Acyl-[acyl-carrier-protein] desaturase
14.0858	12.2713	13.3947	13.4859	14.5759	14.9648	14.7317	15.1854	13.4945	14.1928	14.8117	14.905	14.8553	15.7318	16.226	14.9788	16.7394	15.64	15.4135	15.5799	16.3882	15.9929	15.9125	15.4175	14.0908	14.567	14.4215	13.4515	14.0016	13.8869	14.6331	14.5899	14.488	13.4516	14.1892	13.5921	14.344	14.0954	14.9267	14.6219	14.499	14.215	15.1486	13.5701	13.9927	14.8186	15.0661	15.0706	M0ZKA4	Binding protein
16.9561	17.4891	17.6703	17.5708	16.6488	17.0015	17.8734	17.3248	17.0484	17.8311	16.7975	17.8182	14.6713	13.9479	14.7086	15.4455	15.5907	14.5373	13.7863	15.0517	14.9611	15.0481	14.6178	14.587	17.3707	17.2493	17.4933	17.5312	16.3778	16.4911	16.8582	16.9176	16.2619	16.7538	16.7423	16.8925	17.3327	17.5159	16.7912	16.4139	16.7641	16.3532	17.1446	17.6432	17.0271	17.5444	17.2749	17.2432	M0ZKA6	Aspartate carbamoyltransferase
12.3406	11.7061	11.2242	12.1904	11.5737	12.6491	13.3891	12.7088	14.8289	10.5208	13.7168	10.5795	12.1377	14.1258	11.5337	10.9111	13.0006	10.439	12.9629	11.2725	11.4683	11.8767	11.8312	12.9483	11.0469	13.987	11.8569	12.1442	12.5991	11.1694	11.8517	12.6859	12.236	10.8369	13.5379	13.8957	12.9487	10.9059	12.3883	14.5263	15.1335	14.7017	10.5255	13.0609	11.5994	10.3789	13.4174	12.3738	M0ZKB7	Mitochondrial glycoprotein
12.459	14.324	14.3829	15.2299	13.5737	13.9856	13.3635	13.7125	14.3456	14.1192	13.8647	14.1817	12.9133	13.4291	13.0727	13.0423	14.0009	14.5387	12.3293	13.3506	13.2872	13.6398	13.0277	13.4303	14.3345	14.9458	14.1499	14.8931	14.0748	13.8976	13.6465	14.2863	14.4446	15.0881	14.8321	14.4728	13.6331	14.0569	14.1108	13.554	13.8215	14.2479	13.8147	14.7845	14.3036	14.1749	13.1825	14.3238	M0ZKB9	Pentatricopeptide repeat-containing protein
11.4925	13.998	13.2293	12.5974	15.0813	15.2217	13.985	14.557	15.9143	14.0838	15.2977	13.5784	13.7216	13.6159	10.6599	11.6478	13.8551	14.2402	13.5731	11.3617	13.5891	13.7895	13.1783	12.3803	13.7734	15.3034	14.8805	15.0033	14.6493	14.4605	14.7504	13.6123	15.1998	14.0725	12.9851	14.0959	14.8529	14.1445	15.1724	14.9869	16.766	16.2725	15.3197	14.4977	15.3964	15.0217	16.1116	15.9359	M0ZKC3	AIR carboxylase
11.2445	14.0539	12.3669	13.4124	9.9364	12.9587	12.4964	12.6193	10.8991	11.8616	12.1534	11.6661	11.8701	10.9089	10.4436	13.9088	11.4553	12.0951	15.0012	10.4574	10.8322	11.2892	11.9182	12.3708	13.3136	13.7864	13.7187	14.3614	14.1021	13.7995	13.9152	11.3985	13.0632	13.1166	13.5711	12.1311	14.2999	10.7318	11.6495	9.99329	11.5262	12.509	11.181	13.8528	13.9182	11.8995	9.90049	12.2926	M0ZKD7	Non-lysosomal glucosylceramidase
15.3553	16.4343	15.67	15.7507	15.6746	16.3013	16.5551	15.9388	14.0481	10.6677	15.1564	15.0858	16.0192	16.5496	16.2455	16.5035	16.1323	17.4005	18.0065	17.022	14.6086	15.4107	16.8303	15.3223	16.2899	17.0175	16.8028	17.4337	16.7062	17.8454	17.9446	17.6818	15.2395	14.1847	14.3157	15.5693	14.9753	15.5864	15.3363	15.5218	14.8799	16.1482	15.4298	16.1147	16.2308	15.6049	15.3934	16.4295	M0ZKH1	Early nodulin 55-2
13.2462	10.6688	13.92	13.8036	13.8942	12.9025	14.0025	13.399	15.3541	12.7229	15.0652	11.8233	11.8563	11.1241	12.0245	12.2474	15.2417	17.065	13.7601	12.1197	15.1501	15.1726	12.9705	10.4462	13.654	15.9414	15.5968	15.2226	11.8681	15.9151	12.8508	11.6498	13.4754	12.7069	13.6861	16.0964	13.6478	12.9449	11.4307	11.9735	14.7606	15.0205	9.73273	13.2639	15.959	16.1329	13.5906	14.2428	M0ZKH6	Glucose-6-phosphate/phosphate translocator 1, chloroplast
14.399	13.5036	14.1615	14.3247	11.4109	11.6121	13.7882	13.4617	13.1919	14.3684	13.6063	12.0906	10.8808	9.31588	12.7116	11.7893	11.1544	13.419	11.7034	11.2399	12.6337	12.3623	12.2358	11.9334	12.6581	12.1357	13.7574	13.7366	12.4021	12.8112	12.6625	13.6859	13.6486	13.6453	14.9197	14.8274	14.2683	15.0972	13.4214	14.2794	13.0416	12.9053	13.0924	12.9599	13.0278	13.9985	14.0961	13.8004	M0ZKI7	Tryptophan synthase
14.1111	14.8814	14.7443	15.3223	16.0701	15.6299	15.4677	15.3623	15.2046	14.8205	15.2045	15.573	14.8118	14.938	13.9003	13.8471	15.0172	16.4721	15.8769	14.3541	15.2583	16.244	15.8618	14.4416	14.711	14.6824	15.53	15.3087	14.2996	15.6832	15.093	14.1054	14.5695	14.6599	14.049	15.4403	14.3077	13.8118	13.3883	13.8413	13.4374	15.7496	12.7739	13.813	16.308	15.6954	13.3942	15.6468	M0ZKK1;M1BP63;M1BSE4	Histone H2A
15.5687	17.6777	16.9508	16.3813	16.3241	17.7091	16.5722	16.8166	17.5762	15.2873	17.2238	17.7245	17.4414	18.515	15.9548	17.3502	16.3172	17.5212	18.4268	17.1824	16.4809	16.8516	17.5841	16.6194	15.2397	15.0631	15.7629	15.8125	17.463	17.2588	17.2825	16.7323	16.1889	15.8218	15.8016	15.7437	16.5938	16.0692	16.2216	16.9924	16.6751	17.0615	16.2923	16.4289	17.9795	17.2044	17.0849	17.8702	M0ZKL9	Leucine-rich repeat extensin 3
13.3621	14.3242	13.7593	14.1033	12.0151	12.1501	11.2908	12.4391	14.6905	14.3042	11.2553	11.0675	10.4019	12.7432	11.9178	10.8118	16.7564	15.8939	17.9926	12.0601	15.4552	13.93	13.8543	20.3323	15.498	14.4956	17.3468	13.8917	14.6042	14.1798	15.2033	13.1209	15.4969	15.7688	12.4781	14.2673	13.4121	15.0184	13.2268	19.7024	14.0111	15.3791	14.3189	15.7401	11.8706	12.2521	12.2184	14.2103	M0ZKM2	Hsr201 protein
14.3189	14.326	15.0354	14.8616	16.3641	15.1802	16.8077	16.691	15.2911	14.9058	16.324	15.614	14.5974	14.6917	15.3601	14.6961	16.5847	15.7791	15.5691	15.9731	15.2564	16.5534	16.2592	16.1867	15.1694	17.2986	17.2401	16.9885	14.4123	14.0234	14.8308	15.2131	16.5475	15.6076	16.712	17.1353	15.1686	15.1646	15.3563	15.7177	14.455	15.2682	15.13	15.6256	15.4753	15.0584	15.3526	15.2555	M0ZKM5	Fatty acid hydroperoxide lyase
11.4393	13.6369	13.5621	13.7799	14.5264	14.1705	12.7901	14.2989	13.9081	14.3807	14.4562	14.8529	15.5883	15.3277	13.199	14.7213	13.5097	15.5576	15.4122	14.1024	15.4174	15.5315	15.0493	14.7326	11.3754	14.2255	11.9129	14.4404	14.418	14.3237	14.8478	14.7193	14.0663	14.1562	13.4163	11.5451	14.0903	15.2648	13.6154	13.3461	14.3596	14.795	14.7099	13.3138	14.6357	14.8905	15.114	13.9155	M0ZKQ1	Protein phosphatase
14.4406	13.6388	13.1122	13.2205	14.555	14.68	15.4465	14.8662	13.5361	13.2938	13.8231	15.8913	14.423	14.9548	14.789	14.2446	15.012	16.1728	16.9048	15.1059	15.311	15.9312	16.9906	15.1841	14.3545	14.1425	14.9342	14.8506	14.0246	14.8302	15.2992	14.5166	15.0138	12.2753	12.9204	13.4289	13.0351	13.6232	13.9405	13.0397	13.2531	13.3093	13.1527	13.9386	14.2759	14.3916	14.0856	15.9744	M0ZKQ8	Chloroplast lipocalin
16.8269	16.5471	16.584	16.9385	16.9897	17.0433	17.3589	17.3218	17.6921	17.0637	17.2464	18.4312	16.7074	15.7363	15.8894	17.1739	16.8718	17.5513	18.5599	17.1239	17.035	16.9985	17.8085	16.8086	17.0569	16.9001	17.1037	17.2029	17.4816	17.4517	17.8674	17.7124	17.0721	16.9263	17.0412	16.8326	16.0198	16.9682	16.4989	16.5486	17.5117	17.1874	16.8004	17.0479	16.9693	16.9426	16.7748	16.9741	M0ZKQ9	Electron transfer flavoprotein subunit alpha
14.3495	16.5356	15.0214	16.554	16.7708	15.623	16.3909	16.7278	16.2444	15.2794	15.1013	14.9831	13.9382	13.4395	16.6841	13.7302	14.7572	14.6538	15.1595	15.7131	13.501	14.9587	15.3195	14.4167	15.8138	16.3255	16.4119	17.0561	16.6224	16.5456	16.905	15.6582	16.0028	16.7708	16.4547	16.4043	14.3571	15.0828	14.5391	14.0544	14.3389	14.5079	13.3224	15.8282	16.3702	16.0839	14.4025	16.4982	M0ZKR0	DEAD-box ATP-dependent RNA helicase 37
13.7346	14.8009	13.5886	13.2394	14.3149	14.7533	14.0404	14.5143	15.36	14.8165	15.4768	15.529	14.5923	14.3218	13.8176	13.6562	14.5212	15.9739	15.1935	14.3922	14.2221	14.62	14.2852	14.2739	13.9063	14.9675	14.4795	15.1392	14.3738	14.3656	14.5328	13.8571	15.7005	14.7583	14.2967	14.6887	14.5737	13.3145	14.112	13.7619	13.9353	15.0356	13.9837	14.3706	14.1958	14.1673	14.0975	15.0672	M0ZKS8	Protoporphyrinogen oxidase
17.0041	16.7079	16.7857	16.8926	16.7631	16.5313	16.7468	16.8664	16.749	17.1883	16.6843	16.8831	15.2459	14.8506	15.4535	14.4062	15.0638	13.6123	13.1645	14.2931	14.8409	15.3258	14.6458	15.2521	17.11	16.8788	17.4324	16.9988	16.627	16.2356	16.3526	16.7228	16.1122	16.544	17.0383	17.345	16.372	16.977	16.1695	15.469	16.5989	16.9552	16.8804	17.14	16.5977	16.9284	17.0007	16.5853	M0ZKT6	Cysteine desulfurylase
16.4035	17.588	14.7934	16.5157	17.1861	17.4613	16.7074	16.8256	17.0141	16.7472	16.6267	17.733	16.0739	16.0344	15.6816	14.9099	16.0893	19.0248	18.3462	16.4155	15.4472	17.4818	18.1112	16.5387	16.1686	16.138	17.047	17.6392	17.5083	17.46	17.1058	16.5743	16.0907	16.3065	16.4487	15.8942	15.3476	15.5071	15.0935	15.275	15.2346	16.7726	15.2051	16.2328	17.6613	17.6354	14.7811	17.5451	M0ZKU5	Histone H1F
18.6629	20.4186	19.5037	19.5387	19.7824	20.0998	19.1241	19.8546	19.6403	19.9919	19.3076	20.4267	18.6423	19.3082	18.1032	18.6734	19.9825	20.1559	19.7094	18.841	19.1844	19.1741	19.1667	18.5724	19.3082	19.0213	18.9995	19.4418	20.502	20.4014	20.2864	20.3523	20.0556	20.3231	19.7578	19.4597	18.8003	19.0847	18.9889	19.2632	17.5227	18.2707	17.9555	19.5864	19.5526	19.4736	18.2515	19.5319	M0ZKU8	40S ribosomal protein S15
20.1912	19.6383	19.9638	19.6243	20.0223	19.6788	20.0772	20.0082	20.8987	20.7969	21.1304	20.6376	20.2819	20.5025	20.6991	20.1645	19.6541	18.6964	19.3529	18.8342	20.0186	19.7147	19.4562	19.971	19.2686	20.0208	19.2764	19.6838	20.0125	20.3604	20.2726	19.8944	20.3367	19.8508	19.8208	19.6402	20.7906	20.3078	20.8441	21.3115	22.168	21.7736	21.8646	20.7327	20.2724	20.7537	21.067	20.78	M0ZKX1	RuBisCO large subunit-binding protein subunit alpha, chloroplastic
12.7356	11.9071	12.3078	11.9997	13.7012	13.6431	14.3114	13.9107	14.5594	14.2981	14.9866	15.1957	13.5408	12.9138	12.6265	13.0712	13.7288	14.3741	13.7081	12.9972	13.9648	15.0611	14.541	14.07	14.4842	14.7075	14.2664	14.3229	13.3024	13.969	13.5972	13.5854	15.2988	14.0284	13.7557	14.3607	12.1994	11.5863	13.5148	12.8989	13.0384	13.3922	12.8996	13.1079	13.9191	13.6449	12.6421	14.089	M0ZKX2	Allene oxide synthase 2
14.6283	13.3464	15.0839	5.89435	11.6993	10.8115	9.6015	12.5215	14.7484	15.5626	11.3762	11.3155	14.4199	11.9702	11.2944	10.388	9.48514	11.8399	10.8064	11.8281	16.7575	14.8325	10.7279	10.7338	15.2857	15.5661	14.9544	12.3608	13.1486	13.8443	10.7371	12.0976	13.5041	14.2623	11.6861	11.8908	13.0744	12.7789	11.9064	11.4089	14.3689	14.4884	10.0455	10.9913	13.7854	14.1816	12.4296	11.1785	M0ZKY7	SnRK1-interacting protein 1
12.7475	14.5374	12.2973	14.9125	14.82	13.8782	15.0548	14.1301	15.3267	14.3711	15.504	13.3138	14.5621	13.6788	13.5505	13.4523	13.7861	15.5553	13.6521	13.0125	13.4133	14.0635	14.0479	13.159	13.0374	14.7608	14.8071	14.8418	15.1181	15.5158	15.0888	12.4734	14.3697	15.2019	15.7061	16.0214	12.5949	14.0045	12.0969	14.372	14.051	13.9859	11.2031	15.3755	14.0452	14.3749	13.1611	14.0408	M0ZL17	Nucleolin
16.022	17.7784	17.0084	17.5107	18.0652	18.0049	17.3473	17.4544	16.4963	16.7453	16.1289	15.6949	17.0749	17.6383	15.6132	16.1243	15.8741	17.0681	17.5453	15.3594	14.6149	15.0322	14.357	15.3285	16.3596	14.2435	16.0624	17.0905	16.3486	17.2393	17.0383	16.4716	15.045	15.7632	16.0188	15.7809	17.8759	17.3597	16.2662	16.6154	16.6496	17.3018	16.3341	16.3389	17.0593	16.5544	15.9449	16.7221	M0ZL18	Pectinesterase
12.8717	11.1618	14.8235	14.5446	14.3486	14.6929	14.287	14.1236	15.136	11.4202	14.6753	14.6999	12.9458	14.2616	10.9201	14.3347	14.8716	15.3696	15.4096	15.3542	12.2249	13.5829	14.1608	12.6991	13.9991	15.1829	15.01	15.0951	13.9628	12.588	14.9077	14.4772	14.6154	13.8569	13.7067	14.2861	12.2075	12.8049	14.1289	14.2451	15.5509	15.5648	13.4534	13.851	14.1987	12.8789	13.7365	14.2447	M0ZL28	Peroxisomal enoyl-CoA hydratase/isomerase family protein
15.057	14.8226	15.0899	15.3562	16.3553	15.8864	16.0159	16.477	17.2882	15.9919	17.286	16.8939	14.8414	15.046	15.3015	15.0673	14.446	14.5186	14.9488	14.2251	15.2829	14.5929	15.3215	15.1102	14.0673	16.107	15.1216	16.3589	15.924	16.3652	16.857	16.1783	15.7419	14.6775	15.5831	15.7796	15.9692	15.6448	16.169	16.2081	17.9996	16.7423	16.7372	15.4036	15.2445	16.1095	16.439	16.3948	M0ZL57	30S ribosomal protein S1, chloroplastic
14.2842	14.5248	13.4832	13.8402	14.3319	14.5612	13.9411	14.4754	13.549	13.4756	13.7379	15.4535	11.8053	10.5275	10.1656	10.8225	14.1497	13.0924	11.3231	11.7575	13.8436	12.581	14.2385	12.0707	14.1446	13.9727	14.104	14.2427	13.6716	14.3945	14.0545	13.575	13.8231	13.2558	13.7295	14.0517	13.8519	13.6415	13.2664	13.4283	12.7797	13.096	12.9268	13.3833	13.3784	14.1185	13.9185	14.5966	M0ZL69	Urea amidohydrolase
15.0685	15.1364	14.8556	15.0829	15.2944	15.2567	15.0408	15.5291	14.5987	14.6843	14.0879	14.449	11.2325	12.6615	19.9845	13.0559	13.1259	12.9635	15.631	11.8984	11.9235	13.2987	13.1334	20.6696	15.1175	15.4744	15.3829	15.4803	14.123	13.597	14.6147	14.5577	14.5258	14.6907	15.1784	14.9196	13.627	14.6635	14.463	13.2793	13.2724	13.5682	14.5296	14.9943	13.8376	15.0649	14.7708	15.3207	M0ZL71	Urease
20.2176	20.7584	20.0334	20.2794	20.1907	20.5762	20.234	20.189	20.0018	20.0047	19.8694	20.4154	20.4046	20.3822	19.7276	20.4623	19.5856	20.2918	20.9846	20.5518	20.2319	20.4683	20.8467	20.4459	19.6042	19.823	19.7221	19.9282	20.6243	20.5062	20.8248	20.5532	19.4425	19.4868	19.5974	19.5649	19.5839	20.3399	19.6329	19.8688	19.8596	19.4171	19.5542	20.0245	20.4272	20.4029	19.5797	19.8233	M0ZL72	ATP:AMP phosphotransferase
11.378	16.3269	14.8013	14.49	15.3584	10.3832	13.6833	14.0818	13.7905	10.293	14.7201	13.511	13.6002	14.5597	13.0133	13.4063	15.0371	14.6543	15.717	10.598	14.3493	13.4163	13.3006	13.6097	23.0866	16.5712	11.9803	13.2898	10.3345	16.6261	13.9813	12.2483	11.8848	11.6249	13.018	15.3458	21.4533	10.4447	11.2645	11.4039	14.5393	13.464	14.3689	12.1533	14.0038	13.568	13.5347	13.3313	M0ZL78	Leucine-rich repeat protein
18.6078	19.8168	18.7939	16.225	19.1209	19.3506	18.4681	19.2255	19.4975	19.7176	18.0201	16.5691	17.8536	17.9681	17.4357	17.7373	18.3387	18.8018	18.4435	17.1258	17.9482	18.1348	17.869	18.0748	17.5575	19.2802	19.237	19.6521	19.2823	19.1279	19.433	19.6406	19.6032	17.7536	16.2598	15.8914	15.3019	18.9306	18.3048	17.7665	17.498	18.0397	17.501	18.5152	15.0154	18.2176	17.6181	18.3914	M0ZLB2	Glutamate decarboxylase isozyme 3
16.0814	17.5333	17.3824	17.6756	17.4945	17.5264	16.2768	17.6071	16.7039	15.477	15.5976	16.482	14.7938	14.3181	15.0898	14.7914	16.3871	16.2871	15.7325	14.988	15.3514	16.4079	16.0633	15.5193	17.4992	17.6549	17.2973	17.5997	17.3896	17.1883	17.6454	17.9177	17.5976	18.4109	17.9049	16.6852	17.2118	17.8279	17.4913	16.2748	16.7073	16.7141	16.8493	17.6627	17.254	17.642	17.1539	17.5891	M0ZLC3	Protein transport SEC13
15.3033	14.8687	14.7276	14.8367	14.8852	15.0404	10.8481	15.1067	15.4209	14.0113	15.5069	13.8556	15.7238	15.1122	15.8026	15.2906	13.5489	15.7046	15.5508	15.4716	14.7355	15.0376	16.15	14.8934	13.8217	14.8912	15.2553	15.8056	15.6919	16.0427	16.4611	16.0686	15.689	14.7303	15.4997	12.6047	15.7035	16.5264	16.8165	15.2227	16.0431	15.2621	16.1294	15.7672	14.9176	14.7803	15.418	14.7434	M0ZLC9	Ankyrin repeat domain protein
20.0263	14.5874	14.2353	14.6864	14.6175	14.0124	13.0075	16.6716	13.8113	14.1671	14.5556	15.8038	19.029	19.4083	11.8101	14.5891	19.6816	15.2531	13.6136	12.2906	11.1055	17.7705	12.5495	13.2612	17.3609	14.6232	14.896	15.5032	17.8707	18.4187	17.6396	13.7501	14.8793	14.3655	15.0013	15.4803	20.0851	19.6239	12.098	14.3704	18.6165	13.4007	13.0544	13.7697	17.5983	18.7745	14.4327	14.226	M0ZLD1	BRASSINOSTEROID INSENSITIVE 1-associated receptor kinase 1
16.5966	15.9784	15.8276	15.5576	15.656	16.3692	16.4092	15.6569	15.0691	15.5509	16.0465	14.7322	15.9228	16.426	16.4599	15.4998	16.7557	16.4589	16.1229	15.2316	18.3165	17.5981	17.2082	16.0365	15.5707	15.0236	15.2368	15.7901	14.9836	15.8039	15.1082	15.5355	14.519	14.2485	14.4992	14.7817	17.1554	14.9125	15.5894	16.1106	16.5464	15.7084	16.2052	16.0211	14.8315	14.9952	14.875	14.5404	M0ZLF8	Aldose 1-epimerase
14.3745	14.4003	11.2807	14.3314	12.7958	12.6944	13.8266	11.0567	13.5373	11.3513	10.6996	10.5042	12.2915	13.5191	13.7876	13.4869	13.6515	13.739	12.8884	13.728	11.8966	12.5858	12.191	11.7837	12.8393	14.1394	10.9642	12.5437	13.1586	9.94246	11.9904	13.7209	13.529	12.1975	13.5955	13.9052	12.3535	14.5296	10.95	14.3811	13.9031	13.5577	9.80504	10.7252	13.5277	10.7689	11.1566	11.9289	M0ZLG0	Aldose 1-epimerase
14.7197	16.3577	15.3289	16.0983	14.1038	14.4048	16.719	13.9961	14.3746	13.2822	16.1597	12.7917	15.5975	15.8306	17.0673	15.4372	16.3595	12.6077	15.1142	15.9703	17.8477	16.7794	16.1857	15.9959	13.8354	15.5269	14.4717	14.5425	13.4773	13.2589	13.4515	13.7676	12.4571	11.9435	13.2035	14.2911	15.7503	13.9409	15.3446	16.6858	16.7566	15.0556	16.1248	15.2909	13.6674	14.0795	15.9646	13.8722	M0ZLG1	Aldose 1-epimerase
15.8249	16.0805	16.2706	16.0848	14.5094	14.4845	15.3638	14.2001	14.6209	14.751	15.2002	14.7284	15.3443	14.5025	15.926	14.4057	15.3069	15.1591	15.4706	14.6148	16.7451	15.5315	15.5223	14.9793	15.1365	14.577	14.712	15.6731	14.3263	13.7067	14.2268	14.002	13.2734	13.7187	14.2122	14.5436	15.4413	14.9334	14.5668	14.882	15.7036	15.265	15.1326	15.2303	13.8452	13.8654	13.515	13.1538	M0ZLG2	Aldose 1-epimerase
16.0094	17.0331	16.987	17.2808	16.1759	15.2879	16.3995	16.1945	17.5964	16.335	17.1328	15.4636	16.5262	15.6369	16.7131	16.5771	16.7236	16.8703	15.6963	17.1	15.8896	16.3051	15.9616	16.6979	16.5202	17.2182	17.329	16.6163	16.9107	16.9946	16.8753	17.0207	16.1355	16.2136	16.6382	16.8352	16.633	16.8086	16.5004	16.7235	16.3024	16.1036	16.487	16.8762	16.7415	17.5942	16.7319	16.7673	M0ZLN7	Mitochondrial processing peptidase
10.9393	14.6089	14.2825	14.9432	13.9229	14.1993	13.8248	13.4696	13.826	13.0175	10.9672	11.9072	14.3273	13.7836	12.5317	10.6513	13.997	16.0398	14.4603	10.1595	13.6043	15.3382	11.5765	12.357	12.2407	13.2382	11.7955	13.7512	13.6218	14.0319	14.2943	13.6247	13.9394	12.9745	11.439	10.787	11.3185	13.5974	11.4237	11.9225	11.9289	12.8844	12.9042	10.7586	13.2591	13.1433	11.3767	11.3467	M0ZLP1;M1DAL2	Uncharacterized protein;FBA_3 domain-containing protein
12.0612	14.3012	13.8663	14.7132	15.78	15.1251	15.6338	15.0747	15.9883	11.242	15.4538	14.0299	12.5603	19.1461	15.1351	13.874	14.2409	14.7058	14.1061	13.5882	14.1828	14.5137	14.4629	14.1507	15.769	16.9588	15.9518	16.4466	14.9473	14.8348	14.4082	14.1624	15.0648	14.6952	15.011	15.9898	14.4338	16.4286	14.2264	14.7429	15.6181	15.1962	14.5235	14.9418	14.7514	13.7524	14.9919	15.4492	M0ZLQ0	Eukaryotic translation initiation factor 3 subunit M
14.8997	13.4799	15.9681	14.923	13.7126	14.9118	14.6078	15.8786	13.8103	13.9816	15.7132	16.0218	15.0458	15.083	15.1551	14.3291	14.8658	14.683	13.9527	15.7066	15.5099	15.6567	15.4577	15.4399	16.5315	15.3542	15.8295	15.8555	15.6597	13.8266	15.3297	16.2489	16.4169	15.0419	15.2434	14.8609	13.5759	13.7982	14.9721	14.663	15.1553	16.2439	15.37	15.7846	14.5275	14.1846	14.6568	14.7908	M0ZLQ3;M0ZLQ4	FERONIA receptor-like kinase
12.474	14.3131	14.3053	13.7958	14.6679	15.4355	14.9217	14.3407	11.5888	12.1862	14.4808	13.5422	14.5034	14.6543	11.0742	14.1544	14.7996	12.5458	15.0021	11.729	13.5804	14.8252	15.3998	13.7611	13.5272	13.5507	14.1685	12.6551	10.7208	13.3264	14.1394	13.3544	14.1371	11.9352	13.6045	13.4056	14.9112	13.6961	13.6756	13.803	13.9259	14.5188	12.057	11.908	14.2295	13.3215	11.9125	14.2166	M0ZLR4;M0ZLR5	Phospholipase C
15.2728	15.0721	15.1517	15.322	14.2115	13.9906	14.996	14.3471	15.9243	15.08	15.3172	15.2391	15.6465	14.3955	14.4471	15.2144	16.641	16.3319	15.7465	15.5391	14.7398	14.9901	14.953	14.9504	15.6954	15.7388	15.0736	15.5967	14.6464	13.7338	14.6872	14.7534	14.8485	14.3858	14.7802	15.8837	14.6032	14.5849	14.4647	14.7498	15.5492	14.7919	14.6954	14.4106	14.4502	13.8774	14.0915	13.5763	M0ZLS3	Protein disulfide oxidoreductase
19.3378	18.6217	18.4195	18.1111	18.5108	19.327	18.5999	18.524	18.3131	18.3769	18.3415	19.2277	19.3067	19.3878	19.0718	19.2464	18.6108	20.347	19.9547	19.3927	19.0446	19.0274	19.5655	19.5178	18.8652	18.286	17.2859	17.8742	18.429	18.5409	18.4682	18.2901	18.7575	18.6546	17.9223	17.8493	18.51	18.7364	18.7795	19.071	17.8572	18.1351	17.4256	18.104	18.9419	18.6131	18.342	18.9087	M0ZLU9;M0ZLV0	Protein CREG1
15.6498	15.8325	15.7386	15.4617	14.5261	14.34	15.9479	15.7798	15.554	15.4592	15.8481	16.7148	15.615	15.9736	16.1228	15.6831	15.9335	15.2395	14.4677	14.828	16.4619	15.4755	16.1693	15.1947	15.5216	15.0396	15.366	15.4329	15.3049	14.2577	16.3772	16.0115	15.0304	15.6103	15.5763	15.3841	14.5127	14.6725	15.6156	15.6437	14.9994	14.8483	15.3812	15.2434	14.1864	14.7158	14.9535	15.583	M0ZLV4	Alpha-mannosidase
13.7321	14.3865	12.9653	15.5707	14.5897	14.6269	15.0201	15.1124	15.7061	14.303	15.6855	13.883	15.5217	15.6944	15.2536	15.8962	15.4929	16.3043	15.8257	15.8261	14.8592	14.8512	13.8949	15.2542	14.5097	14.8745	15.5594	16.2889	15.6777	15.2573	15.4721	13.3096	14.7696	14.2838	14.3354	15.6554	14.3034	13.4303	14.8649	16.281	15.4325	15.2519	15.0664	13.9874	15.5042	12.8483	14.6048	13.548	M0ZLX3	Thioredoxin H
14.4603	15.9852	14.6423	16.3616	16.4084	15.5436	13.9765	16.3687	14.7416	13.9469	13.913	14.0384	12.511	12.4277	12.0118	12.5841	14.3048	15.2146	14.147	12.9902	13.6271	14.4812	14.1578	13.7638	15.1975	16.4318	14.0992	15.7613	18.1872	18.0172	17.6767	17.8951	15.1837	16.2678	16.2825	15.2146	14.2175	14.7087	14.6788	12.9392	13.4829	14.3478	12.747	15.3352	17.1902	17.1987	13.7308	15.6481	M0ZM13	Pro-resilin
16.5696	15.4855	16.4961	16.2398	15.4925	15.4753	16.4059	15.3039	14.3169	15.3572	15.7861	14.5641	16.412	15.9032	16.9307	16.7588	17.0264	18.3392	16.6742	18.5358	15.935	16.1087	15.9356	16.9673	15.2815	15.9263	15.4262	14.6241	15.2754	15.3886	15.1776	15.2778	15.2912	15.1721	15.8611	17.244	17.2109	16.8917	16.2873	17.7181	16.6027	16.0085	16.3147	16.2033	15.3658	15.1959	16.0286	14.8986	M0ZM23	Blue (Type 1) copper domain
11.8009	13.0749	14.9091	15.1075	13.3211	12.6329	14.303	14.7008	16.542	13.048	15.1975	14.7207	14.5629	13.6488	14.3302	14.671	15.3519	15.8139	13.4429	14.0263	15.0264	15.5179	14.7847	13.1357	12.7228	15.1773	14.2722	15.237	14.8909	14.4256	14.9382	14.1828	12.8071	12.4368	14.0833	15.3075	10.9941	12.4598	14.3145	15.1232	16.0691	15.5935	13.9658	14.3407	14.0663	13.2688	14.0935	14.4127	M0ZM24	Chorismate mutase
15.7571	15.6576	12.6509	11.7752	12.8352	15.4694	13.5789	13.2518	15.785	13.2334	15.7674	14.2253	12.9072	14.0949	13.8712	13.4741	14.4944	15.0537	14.0725	14.6418	14.463	13.9244	13.7218	13.9678	17.1367	14.4371	14.0196	14.0471	11.7565	13.475	13.5384	14.3495	12.4389	13.1174	13.2481	14.1974	13.283	11.8681	14.3679	15.1637	16.9314	15.5704	14.4598	12.6912	13.1283	13.5732	14.4734	14.6464	M0ZM32	Heat shock protein
17.3304	18.3563	17.7962	18.6188	17.8585	17.1092	16.9784	17.2921	18.0419	17.8375	16.8414	16.7241	16.5177	16.2098	16.1442	17.0079	15.5043	17.1499	16.0191	17.0502	15.5016	16.2392	15.5017	15.9277	19.0571	18.9208	18.3978	19.0125	18.7694	18.8403	18.5497	18.8379	18.4275	19.4982	18.8849	18.8811	17.1679	17.8224	16.8947	17.4115	17.5987	17.3881	17.5968	17.7066	17.7323	17.5062	17.1776	17.4981	M0ZM42	UDP-glucose 6-dehydrogenase
13.538	15.6309	13.4635	14.5497	14.2109	13.4776	12.6689	13.5466	13.1775	11.5511	12.3922	11.2616	12.2036	10.4009	9.76448	12.0389	11.9076	13.9852	11.4561	12.0169	9.76167	11.2173	12.4759	11.2183	14.6781	15.4321	15.1138	15.2438	15.5178	15.2855	14.9705	14.8508	14.9159	15.4289	14.9219	13.7289	13.0392	13.0163	13.2851	11.0734	12.0183	11.3988	13.1851	14.4635	13.5985	13.5899	13.5705	14.3387	M0ZM54;M0ZMY9	Ribosome biogenesis protein WDR12 homolog
16.1282	16.17	16.1394	16.2146	15.3314	15.505	15.7728	15.535	16.6128	16.6538	16.4112	17.1934	16.1559	16.0304	16.4291	16.6363	16.62	16.7026	17.0158	16.5891	16.338	15.9696	16.199	16.3001	15.8467	16.2322	16.2944	16.6965	16.5158	16.5955	16.8226	16.6622	15.9363	16.1614	16.654	16.7631	15.3259	16.276	15.5975	15.1247	16.0229	15.159	15.8209	16.3656	15.586	15.3853	15.5308	15.572	M0ZM56	RNA-binding protein
10.9351	10.9401	11.3811	11.9105	11.7136	12.3752	11.9868	11.2775	13.5658	11.314	14.6369	11.6391	12.6129	13.476	13.4179	10.5403	15.139	14.546	13.9643	12.5094	13.806	13.3812	10.7075	10.2984	12.466	11.4882	12.687	13.2117	13.1127	11.5998	10.9541	10.5434	10.0687	10.9175	10.6629	11.9303	12.0977	11.6934	11.5683	13.016	14.0548	14.0516	13.6839	12.7383	13.2107	12.5279	12.1192	10.9799	M0ZM60	Carboxypeptidase
18.5419	19.5245	17.4385	17.8982	18.7293	19.1425	17.0902	18.1987	19.2387	19.3471	16.9381	19.3177	17.4368	18.8556	14.9401	16.5009	18.1183	17.127	18.4613	15.7276	16.7128	17.2899	17.7181	17.159	17.9862	17.3219	16.1218	17.8868	19.7475	19.1569	19.1703	19.4143	19.3258	20.0278	17.8269	16.5473	18.0125	18.0884	17.2235	15.9624	14.8589	17.5826	14.7	16.653	18.102	17.7619	15.6683	17.7606	M0ZM74;M1AUY6;M1AUY7	60S ribosomal protein L39-3
20.9802	20.5285	21.0145	20.8319	20.0642	19.9989	20.282	20.1699	20.1451	20.7257	19.98	20.7672	21.931	21.2231	21.4263	22.4718	18.7476	19.6405	20.4451	21.1205	20.2512	19.0337	19.1132	21.5175	21.8783	19.6195	19.6442	19.7241	21.1458	20.6589	20.472	21.1092	19.5093	20.8477	20.5415	18.6762	21.2599	21.9583	21.0714	21.4764	21.6355	19.7286	20.6934	20.2459	20.7271	20.5489	20.7282	20.3311	M0ZMA8	TSI-1 protein
22.4843	21.9919	22.4662	22.7219	23.387	23.1095	23.4647	23.3875	23.7218	23.0404	23.1013	23.2738	23.2698	22.2299	22.9832	23.8866	22.6169	21.8877	22.4206	23.0725	23.538	22.7053	22.3325	23.686	25.2086	23.338	23.732	23.3993	23.5119	23.43	23.2851	23.9427	22.7449	23.267	23.472	21.4556	22.8922	23.4268	23.1039	22.9918	23.6994	22.4672	22.9051	22.5795	22.8465	22.7098	23.0796	22.5812	M0ZMA9	PR10
19.643	18.82	19.5109	19.274	18.5338	18.2218	18.7235	18.5193	18.2225	19.1048	18.1329	18.2628	20.4019	19.4674	19.5284	20.6578	16.8913	18.1319	18.2486	19.2002	18.5671	17.0633	16.6586	19.8302	20.4397	17.7984	17.4387	17.8353	19.0691	18.3964	18.2021	18.9973	17.265	18.6261	18.7855	16.6145	20.0348	20.5161	19.3029	19.6657	20.0404	18.4925	18.7183	18.3965	19.18	19.1622	18.8496	18.3374	M0ZMB0	Ribonucleoprotein, chloroplast
13.7875	14.082	13.6421	13.631	13.9937	14.3547	13.8579	13.932	13.4447	12.2875	12.5519	13.969	13.8103	13.3872	12.7853	13.2887	14.7919	15.6252	15.2685	14.3949	13.5836	14.5888	15.1199	14.2901	14.5471	14.4671	14.0559	14.6325	14.6998	14.6561	14.6766	14.4041	14.7802	14.7121	13.7131	13.2536	13.266	14.1514	14.4427	14.1335	14.6348	14.3918	14.5819	13.813	14.7426	14.1206	14.667	14.6943	M0ZMF0	Rab proteins geranylgeranyltransferase component
19.7613	20.1818	19.506	20.0192	19.2683	19.2145	19.2544	19.2754	19.9171	20.7801	18.3224	20.0788	18.0096	17.5365	17.5812	18.022	18.5559	18.6054	18.1718	17.6439	18.4816	18.5263	18.0909	18.1719	20.5844	19.725	19.8103	19.8137	20.5509	20.3817	20.5559	20.5563	19.7881	20.812	19.7443	20.3285	19.1118	19.6344	18.9286	18.3955	18.5399	18.8495	18.9883	19.5002	19.3964	19.6498	18.8634	19.1305	M0ZMF8	Phosphoserine aminotransferase
14.8757	16.4909	15.4115	15.8464	16.0654	16.2432	14.7235	15.5181	15.9551	15.271	14.6929	15.7289	14.6531	14.6085	13.7994	14.6758	13.8913	15.1088	13.9731	15.8078	13.6435	14.2579	14.5539	14.0851	14.9317	15.5905	15.3742	15.6663	16.7753	16.7611	16.0894	16.3683	15.1595	16.4443	15.9749	14.9979	14.7102	14.8594	14.4489	14.0877	14.7255	14.7408	14.4301	14.4516	15.792	15.7842	15.2565	15.6185	M0ZMF9	NAD-dependent isocitrate dehydrogenase
20.0307	19.0449	19.0225	16.6982	19.5966	19.7574	18.2883	20.0608	18.5537	17.8008	18.8024	21.1213	18.8561	21.1278	18.6606	18.7148	21.66	20.0317	21.1835	18.7134	22.4787	21.4169	21.0211	19.697	17.923	17.3354	20.394	18.7967	17.137	19.0522	19.9122	18.8408	21.6298	15.8536	16.1424	16.4285	17.4966	17.0904	19.7191	17.6915	18.1156	19.2871	18.0695	17.6643	17.4023	16.7449	16.2939	19.6203	M0ZMG2	Class II chitinase
12.2592	17.0134	15.2598	17.1258	15.7575	14.8451	11.4092	15.5174	16.363	16.768	16.2811	11.0774	15.1509	14.4207	15.1605	11.1645	15.8196	15.6982	11.1059	16.8307	15.1326	15.5248	14.6948	16.9462	18.1217	17.2535	17.2813	17.9738	16.3594	15.4833	14.7344	11.2933	16.8151	17.5377	18.4585	13.6927	16.1513	16.788	16.2452	16.4449	18.4617	15.8997	17.5724	16.5765	17.2353	15.8829	18.4817	16.1137	M0ZMH1	Chitinase 134
13.7526	16.3472	14.5122	15.8041	15.7197	15.2771	13.9805	15.1861	14.7449	14.2363	14.7702	14.7901	15.4707	16.3284	13.8148	15.8997	14.9061	14.2925	14.2635	12.7053	15.5946	15.7716	15.2738	14.2256	15.0633	15.0724	15.5614	15.7176	15.8735	15.7676	16.52	16.3327	15.6406	15.5521	15.4954	14.0643	14.0867	14.8739	15.5959	14.1917	15.2805	15.9542	15.5092	16.0687	17.3032	16.9449	15.6672	16.8645	M0ZMK4	Beta-amylase
18.9174	18.3071	15.3693	18.5509	18.6987	18.4195	17.5707	17.8971	18.0955	18.5824	16.3894	17.447	18.0534	18.6318	17.1777	16.1176	16.5813	17.3934	15.2585	18.8107	17.6269	16.9536	16.9939	15.2293	19.5682	17.5702	17.0417	15.8596	19.2822	18.8887	18.1961	18.7709	17.726	18.2935	17.9256	15.0172	16.4543	19.5425	17.1698	15.2614	19.2214	17.6922	17.2707	16.8158	18.3958	18.3287	16.1669	16.7607	M0ZMK7	TSI-1 protein
14.1859	13.7052	14.8103	14.8651	16.8037	13.5897	17.0462	17.4501	13.0625	14.6733	16.3104	18.1193	13.3029	13.1214	13.9821	13.8347	14.1347	15.1345	14.629	14.6373	14.1204	15.1125	15.4721	14.3639	16.1636	16.139	14.4116	12.7263	14.0725	18.0105	14.2801	15.2888	17.4361	16.4103	15.8691	15.7997	13.9818	14.1096	17.1626	16.6499	14.0826	13.6024	17.0129	16.7306	16.7	17.6089	17.3307	17.6112	M0ZMM1	Glutamyl-tRNA(Gln) amidotransferase subunit B, chloroplastic/mitochondrial
14.4087	14.6443	14.6671	14.2719	14.1726	15.4434	13.9506	13.9018	16.4855	14.3779	14.3894	13.8685	15.8062	13.6797	13.8721	13.9106	12.1824	12.9858	13.0255	12.5006	15.2115	13.9302	14.1416	14.0752	13.7385	11.7012	12.1778	13.622	14.6741	14.7063	14.4586	14.6115	15.6204	14.4925	14.7706	14.6423	14.2575	14.0537	15.0453	14.7514	15.3651	15.3987	15.8625	14.3962	15.3879	15.2137	15.0872	14.8453	M0ZMM2	Aspartyl/glutamyl-tRNA(Asn/Gln) amidotransferase subunit B
14.9217	15.3431	14.1909	14.0901	14.2723	14.9612	13.8071	13.9349	13.384	13.6099	13.7276	14.863	13.7496	13.5371	13.8478	14.4573	14.5681	14.7083	14.5526	13.5947	14.9065	14.5647	15.0378	14.5451	12.5873	13.7058	12.6443	13.9084	14.9675	14.6711	14.3561	13.5068	14.3566	13.8696	13.8185	13.8904	13.1458	14.1691	14.5491	14.3584	12.6403	12.4624	14.3222	14.5285	14.1495	14.0465	14.5354	15.2794	M0ZMM3	GRAS family transcription factor
15.8076	17.6132	16.8143	17.1769	16.7213	16.6696	14.1367	16.3514	15.2136	15.0716	16.0037	15.5041	16.4978	17.1222	15.7585	16.0921	16.1559	18.6108	19.0577	16.9684	15.3719	16.5103	16.5128	16.2607	15.8418	14.2273	15.4409	14.7113	16.9665	16.7294	17.1052	16.097	14.9052	17.286	16.5451	15.7285	15.3172	16.0644	15.7396	15.9567	14.921	16.2677	14.6563	15.6486	17.6144	15.1213	14.7235	15.8928	M0ZMN4	High mobility group protein
19.8861	20.3714	20.007	20.4007	20.569	20.1203	19.7528	20.4277	20.3544	21.0444	20.31	20.7799	17.5461	18.5289	18.3323	17.0463	18.7632	17.7155	17.2893	17.2929	19.333	18.8843	18.9902	18.7847	20.4461	20.6332	20.9138	20.459	20.667	21.0226	20.8908	20.7422	20.4551	20.6531	20.7001	20.2222	19.9066	20.3593	20.7074	19.4007	20.1206	20.2493	20.6075	20.7333	20.4268	21.2057	20.1363	20.533	M0ZMN7	Catalase
14.5474	14.571	14.4177	14.564	14.6721	14.6313	14.7016	14.7058	14.427	13.4431	14.0464	14.8905	14.8198	14.5278	14.0075	14.3731	14.031	15.2895	14.8132	14.048	13.6753	14.2061	14.492	14.2161	14.9407	14.3181	12.984	15.1458	14.2822	14.8492	15.0993	14.9626	14.0732	13.2034	14.8242	15.0321	13.443	14.7038	13.4049	13.5939	13.794	12.7342	12.3811	14.0494	14.2628	14.2133	12.7702	13.8778	M0ZMN8;M0ZMN9	Plant ubiquilin
14.3608	14.5171	15.0912	15.19	16.698	16.2434	16.9039	16.7453	14.3392	13.4394	15.1601	13.885	14.8695	13.9651	14.6632	14.5572	16.8447	16.6087	15.5817	15.9019	15.5216	16.4423	15.9478	15.5964	16.6267	16.4118	17.2019	17.4011	15.4841	15.3874	15.6741	15.5272	14.1446	12.6437	14.4202	14.1965	15.9143	15.9987	16.1284	15.6593	14.4864	15.135	13.7761	15.7115	16.147	15.4417	15.0596	15.5891	M0ZMP4	Str_synth domain-containing protein
17.6717	17.1685	15.705	16.2256	16.2539	16.9694	15.6659	16.6616	16.5364	16.6133	16.034	16.9615	17.0196	17.2367	14.7509	15.3187	17.5585	18.4983	17.5201	16.775	15.9956	16.9352	17.3554	17.0064	14.8423	15.4332	16.1485	16.4717	17.1873	17.7383	16.7723	16.6203	16.5361	16.0269	15.6149	15.3612	15.7328	16.1885	15.3994	16.1018	16.1837	15.7885	15.4452	16.2395	16.7001	16.0931	15.4695	16.0504	M0ZMR2;M0ZMR3	Anti-PCD protein
18.6891	19.3747	18.34	18.2266	17.3488	17.1509	19.2672	17.8222	18.2678	17.1896	18.4757	18.9548	18.2538	18.3147	18.0608	18.4747	19.4874	18.6107	19.1668	18.1983	18.755	18.7086	19.138	17.6066	15.1917	17.3413	15.9598	18.5882	19.945	19.2281	19.8357	19.5445	17.1738	18.5902	19.153	18.1326	17.9049	18.0144	17.3846	16.8668	17.4322	17.5731	17.6899	17.8244	17.0308	17.9093	15.8587	17.5601	M0ZMR8	Glycine-rich protein 2
17.4106	16.9137	17.4626	17.619	15.2997	14.1595	17.2595	16.2199	16.3963	16.3607	17.0722	16.8416	15.8469	15.5537	17.4137	17.0352	15.9808	16.7956	14.8345	16.952	15.8987	16.1093	16.2111	16.4472	16.5581	16.4725	17.9428	16.8758	16.4833	16.2952	15.7331	15.4275	15.2753	15.55	17.7666	17.7669	16.4377	16.7141	16.164	16.7346	16.7582	14.9338	16.3558	16.6741	15.3863	15.0588	16.1565	14.9711	M0ZMR9	Glycine-rich protein 2
11.1093	12.8277	10.294	10.9708	10.8328	10.4505	11.7505	10.7266	11.782	11.6738	11.147	10.5215	10.5098	12.0624	13.3457	12.3537	11.3553	13.0813	11.3369	12.3444	12.2716	0	11.8407	11.1521	10.7669	12.2691	10.1312	10.2843	10.8889	11.068	10.5685	10.4761	12.3789	10.6019	11.2602	11.3499	10.7663	9.51659	11.0295	11.5461	10.1707	11.5937	10.0727	10.0901	11.8903	10.6839	12.704	11.7918	M0ZMS2	Protein translocase
20.7248	20.4218	20.2967	20.1765	20.0225	20.1135	20.4133	20.1551	20.2436	20.7147	20.0483	20.6319	21.0162	21.3928	20.7699	21.2863	20.2473	20.2026	21.1572	21.1541	20.9212	20.9087	21.3042	21.1646	20.8059	20.6962	20.5907	20.2051	20.1647	20.3898	20.489	20.3779	20.8347	20.4771	20.6023	20.2346	20.6169	20.776	20.6294	20.6858	20.8127	20.8348	21.0568	20.5799	20.1448	20.7851	20.5261	20.5154	M0ZMS6	Triosephosphate isomerase, chloroplastic
15.2476	18.2146	17.0856	17.7016	17.6477	17.5084	16.1682	17.3863	16.6285	15.5781	15.0745	15.4042	14.2526	14.2898	14.2186	14.0061	14.9877	14.6132	15.0837	16.0788	15.4043	16.2295	16.3204	15.1261	18.5739	18.4502	18.4325	18.3992	18.1789	17.6706	17.96	18.3422	18.0178	18.709	18.145	17.4968	16.5185	17.2399	16.4704	15.4027	16.2987	16.5681	16.1095	16.789	17.7543	17.9622	16.7563	17.511	M0ZMW1	Amidophosphoribosyltransferase
13.633	15.9961	14.1544	15.0165	15.7584	17.1998	15.6071	15.5385	13.5653	13.8472	11.465	11.8725	13.8222	18.4604	13.5218	13.9526	14.5576	16.682	14.9564	14.1921	11.4385	14.1318	14.4741	11.706	15.2048	15.5946	14.9938	15.4106	16.1504	16.0841	16.5112	15.5484	15.9808	15.3907	15.2391	15.8177	14.309	14.0953	13.0934	13.0745	19.2609	13.3323	13.443	13.7347	15.6251	15.1712	14.2512	15.9505	M0ZMW3	Phospholipase C
11.2739	13.6155	14.9672	14.1149	12.4669	13.7505	14.6617	11.8681	16.9156	16.0643	17.784	16.0117	14.7663	14.5849	14.3531	13.0767	15.8064	15.9168	15.6609	15.9014	16.8208	16.1059	16.4159	15.8507	10.8597	13.1075	14.2379	13.8542	12.9811	11.4253	12.8621	11.9001	13.5919	12.6973	10.6931	13.7672	14.8587	14.247	14.5292	15.0597	14.8744	15.6654	14.2359	14.6565	13.6528	13.7222	13.5364	12.3584	M0ZMW5	Dirigent protein
19.0449	18.525	19.4678	18.3809	17.4087	17.6727	17.9559	17.4696	18.0942	18.5239	18.903	18.3349	18.2091	17.9517	18.3547	18.4655	18.8156	19.3949	19.3926	20.0826	18.6576	18.5564	18.7627	19.0678	18.0807	18.4674	17.8339	18.129	17.803	17.44	17.2603	17.1913	18.0434	18.1772	17.1044	18.2772	18.2448	18.47	18.1144	19.2634	17.5424	17.0534	17.1217	18.1891	18.0536	18.4169	18.2828	17.5288	M0ZMW6	Dirigent protein
14.2407	14.2152	15.0976	13.7733	12.924	10.4654	8.25523	13.3215	14.3156	14.017	14.0814	12.0745	14.4051	14.7273	13.0597	14.1461	12.6308	14.0132	14.3049	14.3977	13.1967	13.4478	14.1476	14.3693	10.0418	11.144	12.8372	13.7266	14.4898	14.0709	14.9722	15.177	14.5883	14.1006	15.4072	14.8485	13.451	13.3485	12.1643	14.2226	14.1394	10.3637	12.4582	8.40002	12.1028	12.4868	12.1231	13.2223	M0ZMX3	Translation initiation factor
17.1937	16.6892	17.3117	17.0963	17.1847	17.4004	17.2559	17.0927	18.1357	17.5336	17.8484	17.6815	18.0265	18.2513	17.9709	18.2582	18.7166	18.6221	18.5908	18.798	18.5122	18.2538	18.392	18.3897	16.7941	16.9114	16.7314	16.8669	17.0557	16.9015	16.6682	16.9368	16.9947	17.3863	17.0569	16.6893	17.2338	17.5555	17.8259	18.1603	18.1119	17.9975	17.95	16.9356	17.6941	17.541	17.875	17.3925	M0ZMY2	Mta/sah nucleosidase
17.9823	17.5588	17.9101	17.5346	17.268	17.422	17.1053	17.0884	16.6368	16.893	17.0638	17.4806	18.4617	18.6057	18.6827	18.6013	18.7394	19.0686	19.2425	19.2571	18.4293	18.132	18.6394	18.4349	17.4036	16.5119	17.0227	16.9235	16.6857	17.0376	16.9254	16.7501	17.3294	17.1204	16.9966	17.1088	17.2022	17.125	17.5095	17.5062	18.1418	17.4963	18.1085	17.9045	17.523	17.5898	17.9983	17.9632	M0ZMY5	39 kDa EF-Hand containing protein
14.539	17.9983	15.634	16.1092	17.4654	16.9418	16.3116	16.8743	16.1143	15.6192	14.8827	15.2135	14.5953	16.1264	13.9282	14.8069	15.1079	13.7764	16.3308	10.5159	15.0784	15.9151	15.7038	14.9939	14.953	15.5016	15.9644	16.0867	17.1222	15.3636	16.3077	15.9319	16.1792	15.2362	14.864	16.2884	14.9333	15.3119	13.8093	13.8116	11.8895	14.6321	13.1153	14.7883	16.1763	16.1001	14.537	15.4009	M0ZN04	ATP synthase subunit e, mitochondrial
19.6687	19.4023	19.5719	19.2601	19.1403	18.9694	19.1074	19.1865	19.63	20.119	19.7156	19.7364	20.1449	20.1985	20.5532	20.3102	20.4743	19.5551	19.9715	20.2184	19.7283	19.5946	19.359	19.5999	19.156	18.9895	19.2045	18.9166	19.2764	19.115	19.0653	19.4323	19.285	19.492	19.4707	19.4691	19.2883	19.2373	18.9721	18.8802	19.3757	18.9603	19.4593	19.5018	19.2359	19.2354	19.3404	19.0752	M0ZN11	Aldo-keto reductase
16.7401	18.7754	17.685	18.6633	18.0546	17.6809	16.8312	17.7219	17.395	16.6648	17.0872	16.745	16.3978	16.2568	16.3745	16.3463	17.1221	16.8129	16.3584	15.3419	17.3204	17.3577	16.9499	16.4258	18.1841	18.4497	18.0909	18.6265	18.9259	18.6601	18.8554	18.9596	18.2974	19.1186	18.9134	17.6431	17.3954	17.9229	17.4701	16.9884	17.4084	16.6903	16.8698	17.8775	18.3079	17.9879	16.5229	17.2272	M0ZN23	Eukaryotic translation initiation factor 3 subunit B
19.2492	19.8692	19.7054	19.9724	20.1809	19.7635	19.5312	19.7546	19.9419	20.9921	19.6366	18.5103	19.0993	19.6025	18.4991	18.9337	19.8658	18.3692	18.7226	18.6229	18.8182	19.2674	18.4806	19.5877	19.5827	19.5393	19.598	19.4156	19.4688	18.8857	18.7091	19.6931	19.6173	20.4275	20.5458	19.895	20.1314	19.7641	19.2	19.4518	18.9541	19.3645	18.6262	19.6809	19.707	19.5848	19.1408	19.0508	M0ZN48;M0ZNS6;M1B077	Protein synthesis initiation factor
12.885	15.8696	14.2872	15.7773	15.5639	14.9797	13.6223	14.8797	15.0627	13.528	13.4405	13.1892	12.5896	12.3351	11.6728	12.6108	14.7942	14.6367	13.95	11.4231	13.4252	14.827	14.7063	13.1557	15.4685	15.8957	15.6002	16.1981	16.2216	15.9158	16.0138	15.2099	15.343	16.1377	15.776	14.815	13.6491	14.4375	13.7491	13.6619	12.0981	13.9624	12.5464	14.9653	15.839	15.3703	12.9612	15.0888	M0ZN55;M0ZN56	RNA binding protein
16.0128	13.4852	14.4303	15.0641	15.2778	16.3262	15.1855	14.3123	15.554	15.4853	15.1675	14.988	13.116	15.9041	16.2997	15.4602	16.0937	14.0815	14.4724	16.2237	14.6754	14.3111	15.8418	15.6985	14.7412	15.13	13.9618	15.1464	14.2485	14.34	13.2582	13.1874	15.8466	14.229	14.2631	15.0049	11.9683	14.5626	14.9158	15.025	16.0479	13.9202	15.1858	15.4402	11.5331	14.1433	15.168	14.5575	M0ZN76	UMP-CMP kinase
12.8206	13.6109	12.1223	13.8627	14.0756	14.0383	13.8076	13.5577	15.256	13.0327	14.4567	13.5523	12.614	12.2796	11.1556	12.4202	13.6886	16.546	13.7457	11.109	11.9816	13.2075	13.891	12.2549	14.3699	15.925	14.8926	15.8517	14.6371	13.9138	14.4776	12.9588	14.1448	14.7922	14.2296	14.973	12.1336	14.3733	12.9688	12.5506	13.8145	13.9632	12.8411	13.5554	14.5914	13.132	13.3181	14.9109	M0ZN84	Dynamin
15.9461	16.3836	16.5694	15.5827	16.9189	16.8143	16.9383	16.6621	17.0682	16.6116	17.4351	16.2466	16.7958	16.8099	16.3104	16.8559	17.4217	16.9365	16.9413	17.2582	17.1033	17.2062	16.5076	16.8378	16.602	17.4039	16.5603	17.3005	16.3337	16.3801	16.6482	16.4822	16.7507	16.4532	16.3414	17.1822	16.0652	16.0521	16.5365	17.4066	16.6944	17.144	16.6307	17.0139	16.8669	16.3805	16.2889	16.9215	M0ZN87	Nt-rab6 protein
15.9458	15.1306	15.5141	15.7345	14.8097	15.1008	15.7507	15.1308	15.4471	16.2517	15.9635	16.9294	15.9494	15.8083	16.3913	16.0658	14.7281	15.5185	15.0234	15.4199	16.0908	15.7628	15.5829	15.8378	15.0763	15.6556	15.6898	15.6951	15.5081	16.4205	16.3741	15.7419	15.4519	15.1821	15.8567	15.7144	15.2674	16.6488	16.1848	15.7539	16.2162	14.8366	15.6892	15.8258	15.3044	15.5367	15.3999	15.137	M0ZN89	ATP binding protein
11.7162	15.9987	13.9008	14.2193	13.6159	11.0137	13.3356	14.1518	13.8176	13.6256	13.5139	13.6107	14.5358	15.6638	15.0887	14.8714	14.096	15.3508	15.7684	14.8678	15.4008	14.6531	15.0468	15.4415	15.1313	14.0126	13.9429	15.1663	14.2674	13.3855	14.1673	13.5916	13.2327	14.1087	14.5735	14.3577	10.1439	10.773	13.4237	14.4288	13.0676	13.7827	13.6606	14.7062	15.165	14.6318	14.0714	14.6117	M0ZN98;M0ZN99	Eukaryotic translation initiation factor 4g
12.0688	13.3989	11.138	12.8761	13.6458	13.4567	12.3976	13.279	12.8144	9.57774	11.5806	12.7458	11.2384	12.2233	11.4887	10.769	11.8179	11.5729	12.5285	11.7303	13.2042	13.904	13.9147	12.279	13.4486	13.7778	13.4938	14.9655	14.5633	14.1428	14.5102	13.5423	13.7989	13.9276	13.881	12.6697	12.9438	13.2646	14.0172	12.3881	12.4196	11.5221	12.5078	13.0691	13.5737	13.6154	12.9605	14.4312	M0ZNA0	LOL3 (LSD ONE LIKE 3)
14.487	13.7762	15.1801	14.9362	13.6147	14.3014	14.6169	14.41	15.0706	15.5874	16.4729	14.4064	13.7245	14.6661	14.1761	14.6523	15.4487	14.9543	15.3438	17.3724	14.5274	15.5906	15.1177	15.7223	16.562	14.9239	14.7151	13.9237	13.8615	13.7117	13.6056	13.6187	14.0575	18.9675	14.1512	14.4351	12.4045	10.6091	13.0596	13.5962	14.688	12.9886	14.7036	14.2586	14.9707	14.8821	15.842	14.2828	M0ZNA8	Sts15 protein
19.2603	18.5867	18.4422	18.1455	18.5521	18.0544	18.9535	18.4673	17.0298	17.411	17.6595	18.4149	19.3103	19.2274	19.4979	19.3322	18.4698	19.5981	19.7535	19.8908	18.2373	18.2156	17.934	18.2348	18.5871	18.5652	19.099	18.3826	18.1157	18.0457	18.1119	17.8406	19.0706	18.2405	18.3018	18.3354	19.054	19.4996	18.7734	18.6487	19.7736	17.5332	19.4216	18.5769	18.6474	18.9466	19.8458	19.1738	M0ZNB0	Ascorbate peroxidase
11.8062	13.3831	13.7621	12.6793	12.3299	12.9987	13.4969	12.93	13.6189	10.9572	14.4966	14.4406	12.1867	12.9954	13.4305	12.4539	11.8022	14.8616	13.8258	11.5398	13.5837	13.7645	13.875	13.9977	13.2412	14.5581	13.4051	14.0193	12.9542	11.9879	12.3531	13.1283	13.6421	9.84273	11.5781	13.463	13.6807	11.7968	13.7787	13.8164	14.8531	13.9488	13.6848	13.2631	12.3529	12.7444	13.595	14.3983	M0ZNB1	Uncharacterized protein
16.6525	15.0643	14.502	14.2945	15.0398	15.4369	15.3007	14.8946	14.5194	14.9958	14.6847	14.6782	15.1908	15.6819	14.6587	14.7122	14.7076	14.9092	14.9719	16.2244	15.2897	16.1291	16.1363	15.934	16.2901	15.5874	15.2574	15.4731	14.5533	15.5653	14.1311	13.5759	15.6985	15.75	15.0928	15.3182	14.8076	15.0555	14.9267	15.4716	14.797	15.1648	14.263	15.0556	13.9035	13.7703	14.1521	13.8748	M0ZNB3	Kinase
16.4308	17.6946	16.7791	16.083	17.6465	17.7541	17.5851	17.9551	17.3177	18.7014	18.0227	18.8971	16.8112	18.3867	17.4482	17.18	16.8627	16.1847	16.9161	15.1355	17.9143	16.8575	17.3741	15.9542	16.1006	15.7855	16.8146	16.3146	18.525	18.6134	18.7425	18.1246	17.9072	17.1936	16.645	16.8645	17.8393	16.7293	17.2623	17.501	17.289	17.5456	17.6587	16.3278	16.8689	17.9872	17.3599	17.8495	M0ZND0	50S ribosomal protein L5, chloroplastic
13.6818	15.0049	14.9574	15.1059	13.7809	14.5415	13.8099	14.0199	13.8511	11.8868	13.7497	13.0768	13.6542	14.1693	13.3134	13.9345	13.5656	13.3655	14.4972	13.8231	14.4816	14.4224	14.3858	13.7474	14.7341	14.9931	14.59	15.1306	14.0752	13.9143	13.5142	14.0171	14.5423	14.3301	14.5973	14.7889	14.8395	14.6827	14.0535	13.4136	13.985	13.6364	13.8536	14.7801	13.2556	13.848	13.1484	13.669	M0ZND6	P58IPK
17.2892	17.0526	17.6162	16.3779	16.4052	17.0201	17.1492	16.4056	17.4607	17.1776	18.8553	18.0063	19.0119	19.711	19.1281	18.0469	18.9501	17.9095	18.2788	17.7819	19.4478	19.4793	19.1025	18.3399	15.9706	16.1997	16.5598	16.8176	16.3786	16.3013	16.7655	16.3222	17.0251	15.9068	16.176	16.2105	18.2041	17.386	18.1787	18.834	19.1294	19.467	18.9722	18.6597	17.8649	17.2528	18.2991	17.8579	M0ZND7	Carboxypeptidase
16.9103	16.6803	17.167	16.8673	15.0593	15.9667	16.2668	15.9874	16.3502	16.5785	15.2645	16.1396	16.6877	16.4099	16.0103	16.607	14.9817	17.3193	17.5651	17.0272	16.57	16.297	17.609	16.85	17.6151	16.9541	16.6677	17.153	15.3193	15.3669	15.5535	15.7614	13.9506	16.5135	16.3321	16.3699	16.1587	16.7492	16.1476	16.5252	15.0023	14.0508	14.3278	15.1181	16.0911	15.9481	15.782	16.0815	M0ZNG4	Peroxidase
13.4879	12.715	12.6539	12.776	12.1775	11.6062	12.1712	12.3731	11.6643	11.1379	14.0493	11.6556	10.8543	9.79934	10.7148	11.9303	10.8327	12.9379	11.6036	12.5259	12.2	12.2098	12.4429	12.8136	13.8608	14.5004	12.2855	13.2389	11.6117	12.6896	12.2706	12.4859	10.8071	13.5074	12.9319	12.8513	12.6016	13.2076	11.7556	0	11.2542	12.6657	10.5971	12.5677	13.0291	12.4124	12.1425	12.5446	M0ZNK1	ESC
17.2166	17.5993	17.5455	17.5269	16.7031	16.9764	15.9414	16.8038	17.2292	17.0289	16.2079	16.8077	17.76	18.0236	17.8252	17.8831	18.1492	17.1439	17.4788	17.4777	17.3396	16.4611	16.2243	16.6382	16.9673	16.247	15.9456	16.7996	16.8491	16.3038	16.9011	16.9674	17.1028	17.933	17.4381	16.7754	16.196	16.5336	16.4493	16.4193	16.6767	16.9392	16.9435	17.2441	16.7418	16.6306	16.1594	16.4434	M0ZNK2	Enoyl-CoA-hydratase
15.2454	14.7892	15.1054	14.566	15.7284	15.6797	14.7381	15.569	16.1893	15.2606	15.7879	14.9824	15.7981	15.3416	15.4932	15.5855	15.6856	12.4701	13.9097	14.1479	16.4611	16.1201	15.8189	16.208	15.4457	14.0987	15.0248	14.6731	15.1683	14.8795	14.58	14.875	14.8077	15.1447	15.5009	13.9325	14.5616	14.6456	14.3836	14.1381	15.1405	16.0158	15.6308	15.3018	15.2509	14.9669	15.4702	14.9878	M0ZNK8	Glutathione S-transferase T3
15.5071	14.5742	14.903	16.2021	15.9096	14.1262	14.5642	14.8815	18.2512	15.3841	15.6621	14.0367	16.4531	16.7553	14.119	12.8601	16.1397	15.0245	13.939	14.947	14.6327	15.1995	14.6066	15.6261	14.8057	16.4855	15.4548	15.2241	15.6904	15.8248	13.2885	13.3285	15.0579	17.6869	14.9142	15.3444	14.8982	17.9917	15.1492	15.5582	18.6208	15.9229	15.7337	14.803	14.8611	14.3383	16.4077	14.5282	M0ZNK9	SAICAR synthetase
17.5681	17.3184	17.6933	17.6337	19.0291	18.975	18.4716	19.1814	18.8151	17.5802	18.2022	17.5974	16.9772	16.8537	16.6353	16.2476	18.6247	17.0049	16.9813	16.3143	18.8493	18.6748	18.1105	18.2364	17.8384	17.3044	17.8846	17.4715	18.3851	18.1758	18.432	18.839	18.289	17.4803	17.2648	16.6042	17.3914	17.2832	17.693	16.7915	19.5198	19.8171	19.2586	19.2183	19.2327	19.6349	19.7108	19.8087	M0ZNL5	Glutathione s-transferase
15.9871	17.3006	15.8097	15.2762	15.842	16.0436	14.893	15.7128	15.9973	14.7061	13.9894	15.8057	16.1247	15.5018	13.8838	14.8645	15.5387	12.5559	13.5279	11.6797	16.8933	16.7673	15.5398	14.7598	16.7288	16.1306	17.2772	16.0136	17.0665	11.9804	14.819	13.9248	17.2603	15.6566	14.6216	14.8841	15.6502	16.7392	16.2871	15.2055	14.7476	15.1936	14.4561	14.9568	16.7643	16.5786	16.4462	17.0908	M0ZNL6	Glutathione s-transferase
15.7162	17.7228	18.9609	18.3959	15.1302	14.8214	19.0334	18.4445	17.8476	19.0649	18.6673	17.9194	18.0585	17.1574	18.9811	18.7938	18.4823	17.244	16.2116	18.6719	17.5818	17.1804	17.0914	18.049	18.6235	16.0479	18.537	18.017	17.5727	17.5683	15.2446	17.6519	18.1856	17.7109	18.494	18.668	18.7219	15.5902	18.8628	19.1028	18.5597	18.1289	18.8264	16.9916	15.6768	17.6173	17.7645	16.7389	M0ZNL8	Glutathione s-transferase
12.0382	13.7227	11.4307	12.7199	12.9457	12.8529	12.8186	12.5155	12.8164	11.4066	13.8184	11.0351	13.7611	10.4104	14.6515	10.2243	12.7617	11.3511	11.565	13.4162	12.2204	11.9808	13.1782	13.5077	10.749	13.3471	10.6846	13.4294	12.1455	11.7447	9.44801	12.6079	12.7584	11.2944	13.5577	14.5708	11.6523	11.7952	12.651	12.1771	12.6039	13.1006	14.2322	12.9047	12.6726	12.946	13.5783	13.2571	M0ZNL9;M0ZNM0	Calcium ion binding protein
13.2188	13.6087	13.4062	12.9133	13.6494	13.5846	14.2771	12.5427	13.8144	11.5264	14.9993	13.5666	14.6714	15.0659	14.1879	14.1808	16.2366	14.492	14.8397	14.1968	17.4491	16.9056	15.2121	13.88	13.0719	13.6819	12.5795	12.8849	13.292	13.9294	13.8791	12.5831	12.936	13.4283	11.936	12.9846	13.2493	13.9708	13.7247	14.0539	14.8077	15.0065	13.2686	12.3461	16.0208	16.4043	13.1296	13.0653	M0ZNN4;M0ZNN5;M0ZNN6;M0ZNN7	Hydroxyisourate hydrolase
15.3241	15.9392	15.368	15.8282	15.036	14.9099	14.9063	14.148	12.0411	11.4785	16.5547	15.4606	15.7094	15.5896	16.0359	15.0345	14.9729	14.5223	14.2962	17.0631	15.196	15.0188	13.854	15.6183	14.5948	14.4816	15.4373	15.3596	15.8109	15.4961	15.756	15.6096	14.975	15.3597	15.4884	14.1786	14.3072	16.1987	14.7023	16.3915	16.0812	14.7686	15.8764	14.212	15.6074	16.8054	14.6094	14.4588	M0ZNQ3;M0ZNQ4;M0ZNQ6	RAB6-interacting protein
14.6372	16.2238	15.4887	16.5075	14.3265	14.12	15.1092	14.2493	15.0945	14.981	13.4911	14.9549	14.9423	15.2022	14.9257	15.1431	15.3725	15.9097	15.9297	15.012	16.1799	16.52	16.673	16.293	16.3569	16.192	15.5001	16.3705	17.7127	17.2989	17.8069	17.9683	17.7046	18.6851	18.815	16.8061	13.1338	14.6779	14.8403	14.0355	15.0394	14.0473	14.2964	15.1586	17.3529	16.6286	15.7273	16.5587	M0ZNT9	Placental protein 11
11.5565	11.814	12.7776	12.9259	12.5889	12.035	10.4401	10.8648	13.2547	10.9227	11.3839	12.8867	11.7255	11.077	10.2141	10.793	10.5934	12.8089	11.3598	10.4923	12.1264	11.1534	13.0997	11.6249	14.4695	13.3368	13.5962	13.8279	11.9144	10.1633	12.6926	12.7154	13.5598	12.5077	13.0368	13.5447	12.6875	14.5814	11.7207	12.1854	11.1137	11.5071	11.9901	11.0084	13.035	13.1088	11.3357	9.98083	M0ZNU3;M0ZNU4;M0ZNU5	Nonsense-mediated mRNA decay protein
13.9637	16.1038	14.5673	16.2902	15.7871	16.291	14.5025	15.0337	14.7005	14.2627	13.8266	12.8056	14.7849	14.0077	11.7744	13.776	15.1225	15.5851	15.2886	13.1026	9.67473	15.6644	14.6697	11.761	15.402	16.2256	15.7821	16.736	16.1128	16.1115	16.6854	16.6963	15.494	16.5644	16.3276	15.0487	13.8197	15.9209	14.5836	14.1274	14.58	14.4196	13.9864	14.8751	15.3016	14.9849	14.6933	14.778	M0ZNU7;M0ZNU9;M0ZNV0	2-deoxyglucose-6-phosphate phosphatase
17.4742	17.8198	18.0935	18.4412	16.7737	17.1082	17.2532	17.2477	17.7834	16.127	16.6376	17.3334	18.0123	17.5265	17.6055	17.672	18.0142	19.9587	19.6002	18.429	17.633	19.5032	20.0057	18.2385	19.8631	19.5447	19.3836	18.7744	17.269	17.9836	18.1934	17.786	18.5788	18.5867	19.0592	20.4412	17.5434	18.098	17.88	17.0475	16.705	17.1857	17.5926	18.77	17.8878	17.3331	16.6562	17.0674	M0ZNV9	Annexin
0	12.297	13.2092	15.2992	13.8007	12.6331	15.3168	14.5906	14.3649	11.2359	16.3158	14.9578	11.1089	13.8437	15.3902	10.4773	12.0898	11.7911	15.5648	15.8445	0	11.9584	14.0671	17.941	15.7731	12.7391	13.9605	15.4479	13.1835	13.275	13.9893	13.1717	13.4396	12.4901	15.12	11.3869	12.6389	13.7209	16.5944	16.2535	16.7904	16.1465	16.4006	15.9986	14.3591	14.0602	15.0232	16.8049	M0ZNZ5	Non-specific lipid-transfer protein
16.462	15.5997	16.4411	16.3113	16.7614	17.407	17.2581	16.9139	17.7014	16.7081	17.7392	16.7598	17.3063	16.8436	16.8944	17.0256	18.394	18.3784	18.3027	18.3409	18.3143	18.0813	18.2579	18.3603	16.9642	16.9028	16.3915	16.5987	16.4437	16.2168	16.4687	16.443	16.6218	16.4544	16.0338	16.4999	17.5257	17.2901	17.5792	17.7429	17.7197	17.3394	17.7565	16.1983	16.7181	16.0061	16.771	16.1332	M0ZP02	Phosphoglucomutase
12.352	14.0842	10.1	11.8923	14.1363	14.585	15.0061	11.589	16.2545	15.1597	14.29	15.8966	14.8982	15.1181	13.2144	14.7705	13.7016	15.7922	16.4398	15.9829	16.0018	16.3808	14.9805	15.9297	10.7813	14.3461	15.4941	13.1097	11.0104	15.5853	12.9287	8.36745	14.51	14.2832	14.3192	13.712	14.7823	14.4651	15.3217	15.1603	13.7624	13.0688	14.822	15.635	14.4926	13.8966	15.8487	16.3808	M0ZP16	Translin family protein
16.3619	17.3552	16.6071	16.9358	16.0965	16.364	15.1934	16.2813	16.1154	15.8745	15.6314	16.4377	16.0642	15.9847	16.4141	16.5216	15.8632	16.0497	16.1962	15.785	16.5395	16.3438	16.1058	16.5759	16.3185	16.4676	15.9468	16.3204	16.9861	16.9848	16.7641	16.8984	16.1718	16.6657	16.632	15.7899	16.1719	16.0113	16.1466	15.789	16.2714	16.2822	16.3239	16.5118	16.7772	17.0376	16.787	16.8527	M0ZP30	Pyruvate dehydrogenase E1 component subunit alpha
13.7642	16.0935	15.1023	16.2238	15.7561	15.9434	15.0328	15.1647	14.636	11.2291	12.5884	10.718	14.7926	14.8235	11.1791	14.3598	12.6373	13.2757	14.959	15.0818	11.649	14.9497	15.6278	15.0998	16.0428	16.6781	15.8756	17.2015	16.9901	16.0169	16.3664	17.4359	15.3016	16.1589	17.3948	15.0029	14.6334	15.2143	15.2545	14.1199	15.6091	14.9877	15.2533	15.7682	15.6882	16.4054	15.2886	16.1912	M0ZP32	Serine/threonine-protein phosphatase
17.5687	18.7181	17.9246	18.6017	18.6848	18.8932	18.0537	18.7099	17.6415	17.8023	16.5573	17.9413	16.0045	15.3493	15.6778	16.3984	16.5341	16.6841	16.1827	16.0484	17.4972	17.6491	17.2693	17.7094	19.7573	19.1009	19.3211	19.0333	19.2708	18.9608	18.9388	19.0648	19.0623	19.5175	19.1044	19.0148	17.8432	18.5708	18.3347	17.9152	17.8503	17.8159	18.4617	18.5464	17.9832	17.8623	17.5902	17.3978	M0ZP38	6-phosphogluconate dehydrogenase, decarboxylating
14.735	15.6738	14.8077	15.233	13.8704	14.1281	14.5682	14.3305	14.2159	14.7932	12.75	14.8988	15.5701	15.3611	13.9364	15.797	15.1506	15.0565	15.6432	14.6521	14.2161	13.9805	14.3291	13.7543	14.6826	12.6329	13.2033	14.2357	15.1783	15.1758	15.1192	15.0611	14.6414	14.6433	14.867	14.161	14.6304	14.8884	13.9591	13.943	14.3383	13.3138	13.47	13.6182	14.5221	14.7535	14.2033	14.4548	M0ZP48	Ethanol tolerance protein GEKO1
16.2258	15.6355	14.8885	15.118	16.2909	16.4258	15.8124	15.118	14.1791	11.729	14.2785	13.2281	13.2802	13.1939	13.4321	15.6858	15.1431	15.4685	15.4553	11.4028	12.7814	14.4704	14.9196	12.8585	16.756	16.6234	12.294	15.0003	15.1548	15.2633	16.0249	15.1572	16.8307	16.4198	15.5387	15.4689	13.995	16.5912	14.5981	15.1058	11.5189	16.4075	15.7664	15.2099	14.2843	13.9218	14.2271	14.9402	M0ZP52;M0ZP53	Peptidyl-prolyl cis-trans isomerase E
19.2692	19.3425	19.319	19.1164	18.3882	18.7956	18.5954	18.6951	18.0523	18.82	17.9657	18.7924	17.7024	17.2598	17.9841	17.6698	20.2143	18.5166	18.6823	18.5753	19.3152	18.9881	18.9617	18.6099	18.7711	18.0541	18.3086	18.086	18.915	18.7318	18.8363	19.1807	18.8557	19.4765	19.2323	18.6964	18.5252	18.7348	18.6663	18.3626	18.0978	18.0105	18.2967	18.9382	18.4151	18.5619	18.4095	18.4157	M0ZPB6	Uricase
13.4984	13.0045	13.5443	13.6004	13.2873	13.0913	14.8199	13.6814	13.5384	13.4268	14.8811	13.7621	14.3416	12.9281	13.1978	13.0228	12.8246	15.2146	15.0785	14.1316	13.7612	14.1982	15.1948	13.4441	13.6678	14.5918	14.8556	13.9507	13.7224	11.8817	13.8413	13.7076	13.2358	12.1381	13.5847	13.7406	13.9318	13.8626	13.689	13.8777	14.3228	14.1495	13.4322	14.336	14.092	13.3852	14.0295	14.0531	M0ZPC1	Uncharacterized protein
11.7625	14.0462	13.4763	14.3716	14.7693	14.2209	13.8729	14.1745	14.9117	13.6583	14.3251	13.2511	13.7791	14.8644	14.5708	13.9368	14.9152	14.3137	15.0269	14.4089	14.8352	14.5679	13.7201	14.0154	14.3867	15.2561	15.0178	15.7646	13.888	14.8233	14.8292	14.2361	14.5716	14.634	14.8428	15.2182	13.6197	13.7876	14.0879	14.9465	14.9794	14.5642	13.7666	14.1697	14.5447	14.4852	13.7463	14.1837	M0ZPC7	DnaJ
11.956	11.4474	11.1454	15.9777	16.2979	11.4279	12.252	16.7864	14.6398	13.7049	13.1992	11.6985	10.3725	14.2792	13.3199	13.5931	13.7049	12.4087	12.7862	11.9712	13.2043	12.7545	12.3262	12.3289	13.2965	16.178	11.8975	12.9528	12.074	11.2826	12.1783	16.4798	11.999	11.3692	16.291	17.351	11.404	12.0102	11.8506	12.2921	15.311	14.6188	13.0868	12.4908	12.1785	12.6492	12.639	12.6704	M0ZPD4;M1B3W3	5'-nucleotidase
14.7624	15.4444	14.883	14.7965	15.7289	16.4583	16.0268	15.9037	15.7952	16.1196	15.8607	16.0938	15.6965	15.721	15.4424	15.0655	15.6989	16.1252	15.3936	15.2484	16.3888	16.5028	16.2104	16.1309	16.3143	16.0161	16.1853	16.318	15.6945	15.1974	15.8052	15.9257	15.6973	15.4256	15.298	15.2308	14.6851	15.1129	15.285	14.7508	15.9507	15.8825	16.0467	16.211	14.8581	14.9247	14.6758	14.4457	M0ZPF9	3-methyl-2-oxobutanoate hydroxymethyltransferase
12.4723	10.5986	11.8053	10.5537	11.5916	12.1996	11.4335	11.2883	11.2204	11.9747	13.9657	10.8143	11.3236	12.6477	13.6337	11.3682	11.3293	13.3077	10.9461	14.3935	10.789	10.2351	10.3922	11.6278	10.1112	10.1616	9.55362	9.50631	11.7869	12.059	11.5764	11.9547	10.7183	9.13217	12.4007	12.638	11.2473	10.814	10.5646	12.9092	11.3042	10.8141	10.9021	10.9068	11.6686	10.9491	13.466	10.8971	M0ZPG5	Tho1_MOS11_C domain-containing protein
19.3871	17.6608	18.3936	17.7714	18.0797	18.4872	19.739	18.1391	19.6274	19.441	18.2851	19.8028	20.5794	20.3983	19.9625	20.5553	21.6679	22.1443	20.8197	19.2455	19.046	18.4281	19.6903	18.9557	17.9174	17.2059	18.1415	17.8694	18.1177	18.9704	19.0454	18.4533	19.0668	18.2847	18.1086	20.2584	18.1325	19.1641	19.0665	18.8258	19.2549	19.481	18.8883	19.2189	19.6603	18.6869	19.9239	19.9557	M0ZPG9	Glutathione S-transferase omega
16.3756	15.8037	16.5374	16.7594	15.6594	15.5762	16.2075	15.3564	17.833	17.7146	17.2631	16.3369	16.122	16.6447	16.002	16.5898	15.03	16.3344	16.6796	16.3657	15.2338	15.5689	15.8574	16.6732	18.8974	17.4362	16.8161	17.6561	15.773	15.2508	15.1413	15.0759	16.0996	17.1492	16.6289	17.8139	15.9153	17.271	16.9179	17.813	16.7194	16.6235	16.266	16.4678	16.6775	15.507	14.7758	14.2292	M0ZPK8	Aspartic proteinase nepenthesin-1
15.0358	14.1424	15.51	15.3974	14.4581	14.4935	15.5295	14.2196	14.9555	15.6241	15.6784	14.969	15.5114	15.4337	16.2449	15.493	15.5244	15.5214	15.053	17.0711	16.3671	16.3229	16.2485	16.9396	15.3314	15.6903	16.2494	15.6033	13.7987	13.1296	13.3859	14.0227	14.3852	14.2646	14.7442	15.5573	14.8172	15.1635	15.5387	16.1932	16.1175	16.0432	16.3104	16.2819	15.4255	15.3412	15.76	15.0748	M0ZPL8	Rhamnogalacturonan endolyase
15.0732	14.526	14.7437	15.7652	15.3086	15.2938	15.6007	15.2116	15.0147	14.076	15.32	15.3118	14.4443	10.0066	11.9995	11.896	15.4477	16.2445	15.1699	15.0798	14.5329	16.0766	15.5363	14.3806	15.4964	16.2894	15.8605	16.5461	12.6825	13.5002	11.4405	13.2918	14.9122	14.4386	14.7064	16.0953	14.3431	14.8289	14.1541	12.8382	11.2784	15.3575	10.7352	14.7633	16.3369	15.2818	14.85	16.3811	M0ZPM8	Protein PPLZ12
15.4444	16.2667	15.8909	15.9673	16.6372	15.803	16.6404	16.1404	17.7764	15.6488	16.5382	15.6311	15.4718	14.2828	15.3557	15.2439	16.6609	16.447	16.0971	15.2069	15.1807	16.1272	16.1156	15.4782	15.8617	16.8434	15.9619	16.7942	16.2792	15.7322	15.4829	14.7732	16.1121	15.4528	16.0064	16.0722	15.3113	15.255	15.1572	14.8754	15.2137	15.2647	13.9835	15.457	16.3878	15.0961	15.2163	16.4879	M0ZPM9	34 kDa outer mitochondrial membrane protein porin
16.8714	17.1523	18.4254	18.4321	16.6443	16.9995	17.604	17.5398	17.9142	17.1878	17.0019	16.2922	17.2708	16.9751	17.6608	18.0447	17.3747	17.5607	18.7646	20.466	12.9893	15.6683	16.712	17.5669	19.0984	18.1856	16.3856	17.9045	16.626	15.6889	16.459	17.6622	16.1801	16.8284	17.6754	17.7184	17.9756	17.6024	18.0418	18.5337	18.6314	17.3448	18.5469	18.7389	16.5843	16.8997	17.3425	16.2775	M0ZPP3	Pectinesterase
19.5911	19.8317	19.7087	19.6857	18.942	19.557	19.2582	18.7428	20.1974	20.6865	19.9627	19.7463	19.4615	19.65	19.5796	19.3604	19.237	20.7415	21.0578	21.1855	17.8096	17.9016	18.4016	18.5469	21.5906	20.2547	19.1857	20.0542	18.9488	19.0127	18.6871	18.654	19.11	19.7257	19.0456	19.6935	19.1578	19.283	18.7667	19.5028	19.4058	19.2483	19.6231	19.7842	19.1062	18.3478	18.3991	17.7201	M0ZPQ8	Pectinesterase
11.9532	13.1262	13.4382	11.7297	12.5232	11.8573	13.2929	13.1586	12.1965	9.14407	11.8415	12.9192	11.1734	11.1718	9.89148	11.6367	12.1018	12.4963	9.94671	15.3031	11.0614	11.9736	11.3124	10.3534	12.7782	14.1943	13.7595	13.9892	11.6065	14.1347	11.4806	10.986	12.3879	13.1026	13.2184	13.0431	14.4584	12.7638	12.4439	12.992	11.5777	12.8364	11.1423	12.7014	12.6817	12.7737	12.6818	11.5791	M0ZPR0	Vacuolar protein sorting-associated protein 28 homolog
16.2651	16.5726	16.6682	17.1904	17.4669	16.9283	16.9516	17.1035	16.3612	14.9939	16.5248	16.3099	16.9501	16.272	15.9392	16.8517	16.0218	17.2011	17.0745	17.4581	15.5464	15.9572	16.2623	16.5962	16.0115	16.8881	16.8587	17.4922	16.5799	16.4601	16.4815	16.9323	16.0611	16.461	17.2987	16.1538	16.4934	17.0219	16.6025	16.434	16.9033	15.4852	15.449	15.7028	16.3299	16.7513	16.0807	16.18	M0ZPT0	Abscisic acid receptor PYR1
15.5321	15.3772	15.519	15.0162	16.1708	16.7522	16.3582	16.6983	15.9608	15.7822	16.7014	17.7168	16.5593	17.3002	16.5882	16.9447	15.8453	16.5359	17.8763	17.0357	16.9571	16.3735	17.4732	16.038	15.4877	15.2035	15.7523	16.1527	16.597	17.174	17.8989	17.1678	17.0728	15.7237	15.5929	14.9029	15.6502	16.3889	17.1375	16.3872	16.7059	16.5493	16.3888	15.8009	15.5797	15.7531	16.3471	16.9298	M0ZPT4	Glycine cleavage system H protein
13.2616	11.386	13.2292	11.4651	12.7665	12.9901	14.683	14.686	13.0079	11.2583	14.0555	10.2153	16.7546	17.3203	14.7358	14.6889	14.234	14.7512	14.3104	15.0419	14.3075	15.869	13.6605	15.2511	12.4636	12.3461	12.3352	11.8003	12.734	12.2845	13.3858	13.292	12.2316	9.82273	11.412	11.6252	14.7265	16.298	14.2319	14.651	15.5761	15.7255	13.83	13.3933	12.7698	14.611	14.2786	14.2791	M0ZPT5;M0ZPT6	TLDc domain-containing protein
16.3412	15.5744	16.3377	16.1491	15.9426	15.9617	16.5056	16.3137	15.9543	16.2734	16.5533	16.1768	15.2096	14.8426	16.6544	16.241	15.42	15.8745	15.4194	16.2971	15.3587	14.9462	15.367	16.0796	16.1672	15.6792	15.7214	15.871	16.3576	17.27	16.6051	16.2344	15.494	15.8122	16.5257	16.3173	16.2881	16.3596	15.7764	16.9297	15.4891	14.7758	15.5292	16.0723	15.4523	15.9187	15.9211	15.5004	M0ZPV5	40S ribosomal protein S21
17.2296	15.8688	16.7027	15.4223	17.062	16.9455	17.5621	17.5232	16.5286	17.0617	18.3571	16.6198	17.4138	17.3965	17.5514	16.8387	16.1829	17.4646	17.3789	17.5432	17.6116	17.3773	17.3949	18.1305	15.5695	17.6111	17.7072	17.25	17.0604	17.6625	17.2959	16.8189	18.0487	16.2337	17.1669	17.7896	17.5529	17.231	17.6202	17.9681	17.7009	17.243	17.4706	16.8611	16.9726	17.1937	17.6135	17.434	M0ZPZ4	PTAC16
14.4448	14.4341	11.2852	12.2862	14.1047	14.134	12.1819	13.4015	13.4269	12.8534	11.8219	12.6667	14.2855	15.1149	13.5539	13.9763	14.7611	12.0999	11.5917	9.93929	13.205	12.7739	12.6155	11.7705	15.312	14.5923	15.6479	14.4072	13.4793	13.1817	11.0511	11.7397	13.8042	13.1665	13.3439	12.1786	9.94831	12.2209	11.0595	9.15184	14.1556	15.2105	12.932	13.8602	15.3457	14.5471	13.167	14.2813	M0ZQ14	Glutathione S-transferase
10.8822	11.5858	11.73	12.4302	11.0418	11.175	11.5097	11.0565	13.6984	11.5985	11.3161	11.9432	0	9.62539	11.7292	9.11382	12.4765	11.819	9.69113	12.5363	11.7333	11.8806	10.6717	11.92	11.2351	11.407	12.0377	11.3702	13.3967	13.6784	13.1721	12.935	12.6171	12.3974	12.1356	12.0489	12.7016	12.3518	12.4682	10.2148	12.609	12.2666	12.4644	11.8109	12.4231	11.9145	13.5921	12.3745	M0ZQ23	Glutathione S-transferase
18.15	18.5083	17.5786	17.1064	18.8506	19.5739	18.272	18.4581	17.9746	16.9041	16.9006	18.6167	18.3735	19.1853	17.92	18.5326	18.9122	17.9246	19.4108	17.2154	18.1638	18.6542	18.7484	17.794	17.9903	17.5442	19.2189	18.0073	18.4957	18.3625	18.5128	18.2835	19.4023	18.5643	17.7026	17.1216	18.6653	18.3242	18.5013	17.5624	18.3471	18.5263	18.2562	17.7254	18.9598	18.4201	19.1478	19.5205	M0ZQ24	Glutathione-S-transferase
18.9979	18.74	18.8777	18.6779	18.8283	18.7757	18.2583	18.3108	17.8206	16.7151	16.757	16.9618	19.0692	18.7728	18.9441	19.307	19.3463	18.0216	18.651	18.987	19.2822	18.8956	18.8596	19.2876	18.918	18.7853	20.1281	19.3184	18.9698	18.6018	18.7785	18.9449	19.2035	18.7986	18.5852	18.1439	18.7436	19.4074	19.2636	18.378	19.7203	19.4391	19.5394	19.4374	19.6652	19.5457	20.2202	19.9855	M0ZQ25	Glutathione-S-transferase
18.0453	20.2022	18.7092	19.4505	19.7155	20.2793	18.0031	19.4648	21.0377	19.4336	18.3052	20.2931	17.3475	17.2207	16.0262	17.3849	17.7539	18.7379	18.1467	16.3843	17.5569	18.1834	18.4	17.431	19.0464	17.7042	18.3577	18.3558	19.5862	19.4545	19.5951	19.2367	19.3628	20.0549	19.1447	17.4505	18.5883	19.3833	18.6806	17.7301	18.1519	18.9325	18.0803	18.5667	19.9332	19.0182	18.0408	18.8219	M0ZQ26	Glutathione S-transferase T2
12.7069	13.1058	12.7507	13.9816	13.5616	13.1246	14.7327	12.9631	13.0608	11.2675	13.1604	11.8454	12.6926	12.1492	11.8657	11.7198	13.0131	13.1679	12.468	13.3484	10.9562	11.996	12.1409	12.377	14.521	14.3923	15.472	14.9534	13.3532	13.4823	13.67	14.3749	13.3419	13.451	13.863	13.234	13.1562	13.7482	13.481	10.7342	14.7266	13.8809	14.8635	14.6119	13.8218	14.2684	15.269	14.4136	M0ZQ27	Glutathione S-transferase T2
11.7464	14.8855	13.0541	11.9865	14.3379	13.5903	10.979	13.5995	14.2738	12.5142	13.188	13.6475	10.8079	10.2725	10.7273	10.1037	11.4845	16.5995	12.1417	10.9392	11.9578	12.1994	17.2783	12.0124	14.0048	15.3142	15.7295	13.3774	15.3194	12.6784	14.0509	13.873	14.6069	13.3529	13.2595	12.8833	12.9797	12.6587	12.9579	11.3253	14.3926	14.4818	15.5092	15.1569	12.3279	13.0665	15.1591	15.2767	M0ZQ32	Glutathione S-transferase
14.3432	14.4875	13.6571	14.1632	15.6551	15.0915	13.8198	15.1798	15.8257	15.4179	13.8446	14.311	12.3965	13.1234	11.9474	12.9569	13.5301	12.7868	14.6422	12.523	11.651	11.985	11.4959	10.5334	15.4728	14.1874	13.596	14.0654	13.9236	11.5006	13.4088	13.5233	14.3788	14.1653	14.164	14.1795	14.9668	13.8695	13.1944	13.1922	15.556	14.1272	14.6832	15.0882	13.8709	12.1321	11.6802	12.9335	M0ZQ33	Glutathione S-transferase
12.1169	13.5218	12.1703	12.2631	11.8966	12.1239	10.003	11.1441	12.8529	12.0713	13.7636	10.9312	12.3341	9.68208	12.273	10.862	13.3203	13.3749	11.8058	11.1257	11.7966	13.7509	14.404	11.3342	11.0395	12.6108	12.1206	9.6621	12.6179	10.5404	11.022	11.9376	15.0094	16.4757	15.233	14.9131	14.6545	14.5859	14.1349	13.4899	11.8967	12.1667	12.3764	12.0993	15.3851	15.6323	14.0071	14.6821	M0ZQ35	Glutathione S-transferase
16.2002	17.1342	17.4949	17.9744	16.9198	18.2298	16.7688	17.4923	19.1407	16.9874	16.8221	17.9044	16.0114	16.2072	15.7164	16.2748	17.1008	16.9313	17.1842	16.1737	17.7819	17.619	17.8871	17.6862	16.192	15.8912	15.7115	17.014	17.8728	17.6299	18.114	17.8602	17.8136	18.8259	17.9814	16.984	17.5667	17.712	18.1116	17.4619	18.1164	18.3026	17.7114	17.583	18.5108	17.7714	17.7341	18.1248	M0ZQ38	Glutathione S-transferase
18.9046	18.6727	18.3973	18.2888	18.2707	18.7681	17.1827	18.5345	17.9846	15.7466	16.057	16.2513	18.2938	17.732	17.1213	16.6367	19.3249	17.9981	18.425	16.7952	18.6727	18.2546	19.0253	18.0155	17.553	17.5306	17.8267	17.9394	19.1292	19.0906	19.0958	19.3102	18.8802	18.4542	17.8196	17.8232	17.284	18.7118	17.989	17.9442	18.826	18.9091	18.5286	19.5681	19.4793	18.8301	19.3269	19.1825	M0ZQ39	Glutathione S-transferase
14.174	14.678	15.4588	14.7334	14.4072	14.9652	11.5566	13.045	13.7628	11.6845	14.2634	11.5904	13.898	14.0003	13.4121	14.2098	12.9862	14.8117	14.7059	14.7527	12.7981	12.9084	10.2836	14.7485	11.5526	11.867	11.0947	12.0981	13.4524	12.9024	13.6604	11.7503	15.6027	13.6858	11.9937	11.6293	12.9664	12.0273	12.5299	14.1326	10.3521	12.9522	12.4681	13.5388	14.5244	11.6925	11.4219	15.1795	M0ZQ51	Xyloglucan endotransglucosylase/hydrolase
15.6477	15.7491	15.722	15.8977	15.8172	16.1804	16.6084	16.1745	15.1819	15.4757	15.143	16.6328	16.7566	16.6789	16.2373	17.1864	17.1321	18.5628	18.5495	17.8454	16.2552	16.5492	17.3952	16.6012	15.7775	15.4886	16.0137	16.5426	17.2532	17.5246	17.6166	17.174	16.4816	16.323	16.4271	15.7854	15.2182	16.3437	15.7281	15.5646	16.6649	15.7748	16.3459	16.2919	16.464	15.969	16.9408	16.8229	M0ZQ59	Thioredoxin family Trp26
17.4162	17.5784	17.028	17.1679	16.8041	17.1126	16.4823	16.6379	17.4975	17.8291	16.91	17.8642	15.4057	14.2653	14.3628	14.0962	16.5212	15.5478	16.563	15.2234	15.3945	15.8556	16.3697	14.2414	16.6877	17.0903	17.1272	17.0285	17.3956	17.44	17.7446	17.1961	17.3725	17.2634	16.4367	16.6352	16.9635	17.8669	16.6633	16.2501	16.867	16.7303	16.6044	17.0678	16.9731	17.6757	16.8975	17.3036	M0ZQ61	Serine hydroxymethyltransferase
14.9333	15.2741	16.2838	16.5088	15.318	15.4097	15.4217	15.3779	15.1888	14.8563	16.2302	15.3325	15.1141	14.5166	15.5572	15.1324	14.434	15.5139	14.3082	15.3515	15.0893	14.0515	14.8395	15.7517	15.721	16.407	16.9291	17.4178	15.3856	15.544	14.9988	16.3858	15.9701	15.9527	16.7497	16.6482	15.2874	15.8341	15.4806	15.5043	15.6874	14.517	14.9476	15.6145	15.2894	14.6062	15.2232	14.9348	M0ZQ75	F17H15.1/F17H15.1
14.1173	15.8759	14.2666	16.1956	14.0321	13.5434	13.3973	14.698	14.8096	13.3833	14.3825	13.8992	14.3563	14.2246	15.1375	15.3613	14.1461	15.5009	15.4181	15.9912	12.4043	14.2413	14.9951	14.9957	15.4015	13.9379	13.4442	14.9103	15.9024	15.5247	15.8337	15.0258	14.6194	16.1813	16.0043	14.563	12.9704	14.6804	14.5442	15.8789	13.8392	14.094	13.4504	15.0982	15.1037	12.6609	15.2431	14.7834	M0ZQ89	Deacetylase
14.2793	14.7371	13.4494	14.4777	14.8783	14.5345	13.1008	14.432	14.2568	13.8609	14.3848	15.1792	13.2234	14.3498	11.3625	13.3846	15.2463	16.3292	14.6765	14.5934	14.2504	14.5409	14.2935	14.7362	14.257	15.2121	14.8515	15.5464	14.8596	14.9357	15.1877	14.7912	14.3601	13.8352	14.7483	13.0384	13.7329	14.7361	14.5985	14.6878	14.8161	14.1431	14.2364	13.7099	14.595	14.7747	13.8288	14.5021	M0ZQ93	Protein pim1
11.8733	16.0754	16.3528	16.9315	17.1727	17.3326	17.3299	16.8357	16.403	17.1554	16.2989	15.4806	16.1002	16.7389	10.2366	15.4098	13.6704	12.3384	15.7453	16.0818	13.9912	17.7081	17.3001	18.2767	16.8477	14.6967	15.9141	16.5692	15.4177	15.5052	16.0488	16.6123	16.3095	15.71	17.3653	15.7595	17.2005	16.413	16.1153	17.0675	16.9247	16.9072	16.2144	16.6095	16.2378	16.1406	15.4814	14.8648	M0ZQ95	Copper ion binding protein
11.5806	12.5749	12.6996	12.6194	12.1038	11.4362	12.2412	12.6398	12.4578	11.0728	14.298	11.5027	12.4145	12.2962	12.9575	13.0777	12.9068	12.1899	12.4691	13.3193	12.2331	11.9182	11.0499	11.1172	11.0712	13.4094	11.4749	12.3759	12.7877	13.1136	11.5808	12.4617	13.2942	13.1612	11.3578	12.2568	13.0706	11.4448	11.5666	12.5773	13.7125	12.0287	12.9363	11.421	10.2194	10.0705	12.6434	12.3786	M0ZQA1;M0ZQA2;M0ZQA3	Uncharacterized protein
18.6249	18.9525	18.9179	19.2454	19.1955	17.8918	19.0698	18.8578	18.7276	19.9285	18.9956	17.6896	18.1175	18.3433	17.4447	18.1726	19.8102	17.1274	17.35	18.2285	17.366	17.8443	17.3069	18.39	19.1013	19.1235	18.9876	19.1234	18.5763	18.0304	17.8414	18.6696	18.6498	19.3003	19.3516	19.6151	19.6075	18.963	18.5427	18.7707	17.7435	18.6451	17.9778	19.0484	18.7319	18.6084	18.3166	18.0946	M0ZQH0;M1AGY0;M1B275	Ly200;Ly200 protein;Ly200
15.3657	16.3136	15.5222	16.9381	16.4473	16.3185	16.2717	15.8355	15.4597	14.4193	15.5018	14.6026	15.1879	14.8532	13.742	13.5197	15.7289	17.7915	16.1132	15.7802	13.7554	15.6295	15.9014	14.2074	16.8999	18.2723	17.468	17.8389	16.3172	16.0943	16.1802	15.5555	16.4318	15.6696	16.0373	17.0641	15.37	15.3122	14.8797	14.4801	13.0837	15.6608	14.2623	15.4663	16.1665	15.2513	14.5342	16.2248	M0ZQJ1	Early-responsive to dehydration 4
11.8936	11.7481	11.732	13.0178	13.752	11.0199	14.8626	12.6172	11.8018	10.4549	16.3861	11.2585	13.8071	10.5361	11.2357	14.7719	13.3329	11.0575	11.5604	12.3679	10.9317	11.0683	10.7953	11.625	15.1355	14.8566	14.7912	14.7558	15.8276	15.0684	15.1705	14.3406	11.4224	13.1844	14.1686	12.1569	11.8903	13.3019	11.3991	16.561	12.9416	12.0586	16.9619	14.3191	11.6433	11.2358	16.0407	12.8603	M0ZQJ7	Hydrolase
15.0615	15.0744	15.2385	14.7726	15.4657	15.4705	16.0223	15.7482	13.5524	14.433	15.7769	13.9334	15.7043	16.1847	16.5513	15.7687	16.3681	16.7199	16.3353	17.5931	15.5926	16.0321	15.8727	15.9457	14.5613	15.1846	13.7206	14.4939	14.4227	13.9851	14.8014	15.3051	14.6284	14.1229	13.9899	15.5145	15.5942	15.7815	15.7855	16.6443	14.8539	15.5337	15.298	15.5101	16.0986	16.1944	15.7584	15.7309	M0ZQL1	Glucan endo-1,3-beta-D-glucosidase
13.4785	16.0482	16.4252	17.0912	15.1448	14.8547	15.0214	15.8117	15.8633	15.5118	13.9358	13.0571	15.0194	14.0285	13.6073	16.0043	12.7575	15.7165	15.6516	15.9736	12.309	12.4594	12.4054	14.5521	18.3206	13.4298	13.6928	14.1904	15.3786	14.8696	15.8837	16.0252	14.134	15.5418	14.4906	14.7836	15.1866	15.6604	15.0367	14.6787	14.0868	12.406	13.6997	14.4451	13.0131	13.6197	12.0523	11.8402	M0ZQM8	ACC oxidase
19.2645	18.4809	18.7385	17.5831	19.2626	19.9109	19.3878	19.32	19.299	20.2142	20.4609	20.5181	19.8802	20.9804	20.084	19.5242	19.406	19.726	19.9636	19.986	20.8539	20.3461	20.3951	19.7055	17.8574	18.3791	18.8994	18.1229	18.896	19.0481	19.5294	19.2699	19.7328	18.154	17.953	18.526	19.7987	18.7679	19.6531	20.0149	19.6794	19.6984	19.9877	18.6704	19.0309	19.6706	18.9327	19.2428	M0ZQN1	Plastid high chlorophyll fluorescence 136
15.168	15.3285	15.5074	16.043	15.1518	15.4079	15.1524	14.8971	16.3567	14.099	16.0125	15.4103	16.2586	16.066	15.631	16.4485	15.8671	16.6602	16.0958	15.8487	16.0638	17.0249	16.8582	15.9805	15.0833	16.7853	16.0634	16.7653	16.3794	16.1769	16.465	16.3528	16.8484	16.8182	16.9377	16.7587	15.4515	15.4873	16.6306	16.5733	17.9427	17.5925	16.193	16.2601	17.2909	17.0872	16.9326	17.6833	M0ZQP4	Aldo/keto reductase 2
16.6327	17.2055	16.9309	16.6474	18.294	17.8285	18.2881	18.0042	16.5866	16.9574	17.8513	18.2219	17.5896	15.6252	17.7235	17.1693	17.7149	17.774	16.5833	17.379	18.0196	17.8638	17.2228	17.4769	15.5188	16.0133	16.6176	16.366	17.6228	18.2033	18.0277	18.0483	16.8956	17.0567	17.0293	17.3299	16.2233	16.1104	17.3414	17.7474	17.5608	17.2954	17.444	17.0338	17.502	17.7996	17.4909	17.98	M0ZQU7	Pantoate--beta-alanine ligase
15.0245	13.199	14.3198	12.8066	14.8496	13.9212	14.9494	14.4034	15.1026	15.7222	14.8093	16.0978	15.988	15.2092	15.5949	15.5132	13.8989	16.239	16.2162	15.4102	15.6125	15.856	16.4941	16.2879	16.4572	14.9077	16.5441	15.6978	12.4353	15.2721	14.7327	13.9357	15.9203	14.8029	14.0852	15.3303	12.8329	13.34	14.2309	13.0892	14.7656	15.0458	13.9455	14.6395	13.155	11.4967	12.9203	14.1625	M0ZQV9	Caffeoyl-CoA O-methyltransferase
14.8363	15.5213	15.1309	14.8651	15.6994	16.0856	14.7502	14.418	16.3347	15.8857	15.0516	15.0814	16.7022	17.7991	14.7192	15.6217	16.2378	15.3356	16.0982	16.0748	16.6211	14.4838	14.3471	14.5836	16.526	16.3598	15.3688	16.6672	15.5968	15.2201	15.291	15.0851	16.9686	17.1026	15.7474	16.9686	13.0991	15.6103	14.399	16.0407	15.055	15.8172	15.9537	15.5611	15.0788	14.2414	13.3259	13.842	M0ZQW1;M0ZQW2	ATP binding protein
19.8161	18.7036	19.6944	19.743	18.4467	18.1265	19.7488	19.3026	19.2738	19.4744	20.1513	18.8733	19.5519	19.3777	20.119	20.0381	18.2293	18.3187	18.9706	20.027	18.8271	18.5852	18.3651	19.5482	17.2065	19.2651	18.8267	19.0465	18.2932	18.2332	18.7109	19.0058	16.7523	17.1689	19.3885	19.5843	19.6026	19.828	19.7182	19.8559	20.3484	19.5165	20.4793	20.3863	18.5682	19.4372	19.623	19.2079	M0ZQW3	Chaperonin 21
19.6938	21.7274	20.7172	21.3206	21.3919	21.0517	21.225	21.6411	20.167	20.6198	20.2892	20.8889	19.9751	20.4139	18.8801	19.7724	20.2852	17.9378	20.7172	18.4944	18.7088	18.8435	19.719	19.4095	19.7633	19.875	21.2722	21.0574	21.4425	21.0503	21.8152	21.7955	20.9052	21.2749	21.2431	21.6521	20.1899	19.4344	18.7911	18.7774	18.1049	20.508	19.3153	19.9648	20.4594	20.4856	20.1983	21.251	M0ZQX8	40S ribosomal protein S30
12.7839	11.813	11.767	12.6013	13.5915	12.8274	12.8977	13.1166	13.1463	12.6929	14.3208	12.2164	11.9828	11.4241	11.4754	12.1854	12.6082	12.3848	13.6983	11.8056	11.7641	13.1332	13.4351	13.773	14.5517	15.0414	14.0503	13.6811	12.7292	13.1217	12.4379	12.8225	13.5171	10.2705	13.087	14.3976	12.6286	12.1408	12.3231	13.8895	12.1513	11.5585	12.0218	11.7754	11.2997	13.3684	11.4806	12.8009	M0ZQY1	Gamma-tocopherol methyltransferase
20.4989	22.6606	21.3223	21.771	21.8572	22.0914	21.2267	21.4684	21.3537	21.4989	20.614	20.9686	20.3228	21.2211	19.571	19.8978	20.8885	19.7304	20.7427	18.7421	19.9169	20.4946	19.9097	19.7268	21.3977	21.1786	21.4383	21.5175	22.6717	21.8556	22.0478	21.9198	21.6175	22.3514	21.3183	21.3252	21.6724	21.0355	20.2314	20.13	19.3157	20.5779	20.1314	20.3059	21.47	21.4151	20.0948	20.6465	M0ZQY7	60S ribosomal protein L10
14.2185	12.4152	14.0138	16.1895	16.9222	16.2541	16.1299	16.194	14.3029	14.1661	14.6156	13.4903	15.4623	14.2037	15.4298	15.2273	15.0078	15.037	14.6532	16.4881	16.0644	16.1624	15.576	16.6444	16.8662	17.0676	17.449	18.4957	16.2922	15.8183	15.9607	16.1429	17.2034	17.4041	20.0146	16.3316	15.9881	16.6178	16.12	15.6835	19.9711	17.769	18.1089	17.2821	15.1219	15.5784	15.6741	14.9231	M0ZQZ3	Sn-2 protein
11.3021	11.9464	10.2869	10.8977	11.8523	13.1206	11.1139	10.8637	14.6805	12.7467	14.2069	11.5684	11.2358	11.3556	15.5199	11.5213	10.8116	11.9387	14.4825	12.3776	11.8262	15.7125	12.6087	12.0992	15.571	14.8587	14.6692	15.4145	15.3594	11.7489	12.0592	11.8758	13.2659	13.5997	11.5617	11.3046	11.9436	10.6177	11.9059	11.2771	12.3971	13.1346	10.2528	13.0836	13.8153	12.523	11.3519	12.3094	M0ZR09	ADP-ribosyl cyclase/cyclic ADP-ribose hydrolase
11.6879	15.0357	15.6682	15.5196	13.4937	13.2518	14.035	13.2946	14.9323	12.1639	14.6045	13.5145	14.2412	14.3735	10.4403	14.2231	12.8902	12.7144	14.8393	16.3041	11.9751	14.1877	14.1648	16.3719	13.1532	13.4093	12.5268	10.9236	14.5429	14.9866	14.5851	14.4473	15.4555	15.2881	16.3104	17.0023	15.6349	15.2056	14.7852	16.3153	13.3699	11.9152	14.4273	12.9494	14.8365	14.8949	15.4653	14.066	M0ZR31	Cysteine-rich extensin-2
16.2088	16.0742	16.2744	16.0261	14.9186	15.6499	15.4983	15.1846	17.2325	16.8538	16.4117	16.2935	16.5183	16.4482	16.3745	15.9662	16.3716	16.0736	16.5372	16.714	16.3296	15.5486	15.868	15.7402	16.1054	15.6265	14.4885	14.7845	14.0731	14.6031	14.8711	14.8432	14.8663	15.8292	15.3795	15.5776	15.3826	15.667	15.6261	15.9728	16.006	16.2736	15.9395	15.9127	14.3002	15.7751	14.0218	14.1159	M0ZR37	Beta-glucosidase 18
11.9763	14.2785	11.3295	11.4628	14.6867	12.0587	13.294	13.4439	14.6892	12.3561	14.1297	14.9335	12.4299	12.7945	12.2516	10.7236	12.3012	13.9127	10.6689	11.9703	11.7968	12.9328	11.5486	10.3767	13.4592	15.6952	13.5289	14.875	14.5899	12.0996	13.6874	14.899	15.0314	14.6378	13.7993	15.1077	12.4623	13.4988	12.0137	12.4033	14.5914	14.0309	10.8486	11.8585	12.2594	15.5892	11.4266	12.0055	M0ZR67;M1AU16	Developmentally regulated GTP-binding protein
17.3668	17.3293	17.4001	17.9197	17.5273	17.13	16.7231	17.1823	18.142	17.8766	17.5209	17.0017	15.0871	14.4435	15.0948	15.6027	16.4542	15.9739	15.2048	14.8228	16.0803	16.7347	15.8096	16.032	18.111	18.3855	18.5205	18.3026	16.9424	16.9805	17.3341	17.5382	18.027	18.3138	18.256	18.1943	17.4468	17.8638	17.7492	17.3482	17.8806	17.8127	18.1098	17.9554	17.234	17.4582	17.5723	17.2548	M0ZR79;Q9MT28	Threonine synthase;Threonine synthase, chloroplastic
11.9094	14.5284	13.0958	14.8566	14.8837	14.8161	14.0867	14.5044	14.2177	12.4313	14.0086	14.4151	12.9974	13.8949	11.3317	13.1336	14.04	15.3583	14.8817	12.7221	13.1114	14.9885	15.0514	13.8912	14.5164	15.4114	14.949	16.1731	16.1182	15.5327	15.9451	15.8503	14.7179	15.4663	15.6174	14.0431	13.0871	14.0211	14.3076	13.5997	12.7449	13.985	13.136	14.6625	15.4958	14.6747	12.7258	14.5117	M0ZR87	Nucleosome assembly protein 1 4
15.7159	16.5745	15.4571	14.9876	16.457	16.4539	15.4637	15.5663	15.942	15.3423	14.9371	16.2474	15.3643	15.5945	15.2412	15.1003	16.3193	16.1993	15.8197	15.2327	15.7103	15.6052	15.5782	15.053	15.6509	16.2459	15.2518	15.6439	16.7962	16.6451	15.7479	15.8175	15.6368	15.9285	15.474	15.4226	15.9196	16.0646	15.3044	15.1768	15.5097	15.7725	15.6828	15.7284	15.6491	15.9259	15.1702	15.3186	M0ZR92	Metallo-beta-lactamase family protein
15.6778	15.916	15.939	16.2106	15.7091	15.7393	15.1262	15.6315	15.4136	15.315	14.379	14.6082	15.8059	15.3032	15.3473	15.0133	15.5575	15.626	13.8938	15.0578	15.4375	15.6873	15.4938	15.3114	16.088	16.6512	15.9284	16.1864	15.688	15.5416	15.8474	16.0106	15.459	15.927	16.2079	15.9681	15.7198	16.575	15.3076	15.1249	15.4605	15.2821	15.664	16.6058	15.7171	15.9237	15.0139	15.3445	M0ZR98	WD-repeat protein
16.7657	16.7563	15.1182	16.1442	16.4337	16.6845	16.9285	16.6785	16.0573	16.8938	16.2022	17.9031	15.0708	17.0054	15.9985	15.4044	17.253	18.894	18.5097	16.1431	16.8117	16.8721	16.8078	15.8086	16.7492	17.0931	16.533	17.4313	16.5233	18.6262	16.8007	16.03	17.5855	17.6969	16.0359	16.7845	15.2264	16.3646	16.4847	16.0871	15.5165	16.3179	15.0276	16.0557	16.8355	15.9661	16.1018	16.8498	M0ZRA8	PRA1 family protein
15.8321	15.8103	15.9381	15.5927	14.2771	14.2644	14.8483	15.0564	15.4748	15.1593	16.005	15.4836	15.589	15.8262	16.5976	15.838	16.1947	17.083	15.606	15.9862	16.5501	15.9854	16.5957	15.724	13.4842	15.9403	15.0253	15.2975	11.0961	13.2385	13.7092	13.7799	14.4994	13.5728	15.4816	16.1014	15.559	15.4877	14.9214	16.1177	16.2197	14.7402	15.9207	15.9275	12.8175	13.8271	13.2562	11.8263	M0ZRE7	Stem 28 kDa glycoprotein
19.0367	18.9802	18.836	18.6075	18.1655	18.2534	18.2324	18.1223	18.0717	18.1651	17.6689	17.8388	18.6821	18.3665	18.7294	18.2256	19.8697	18.9327	19.0271	18.3023	19.1121	18.9413	19.3262	18.3865	17.9427	17.848	17.4525	17.8327	18.2058	17.9599	17.9334	18.4329	18.3647	18.2712	17.9607	18.6836	17.8662	18.0764	17.6432	17.7665	17.704	17.8338	17.9179	18.6534	17.9187	17.6673	17.9689	17.7887	M0ZRE9	Phosphotransferase
20.5699	20.1552	20.1348	20.0054	20.145	20.189	20.0919	20.2544	21.2895	21.1771	21.4731	21.3937	20.6846	20.8085	21.0178	20.3542	20.4256	20.2886	19.8784	19.1583	20.5999	20.5125	19.9489	20.0754	19.8088	20.3806	19.6515	20.2256	20.5584	20.5748	21.0038	20.4485	21.0844	20.7191	20.2369	20.1501	21.0662	20.497	21.107	21.3778	22.3019	21.9764	22.0126	21.0194	20.9177	21.2267	21.18	21.0546	M0ZRG6	Rubisco subunit binding-protein beta subunit, rubb
16.2926	15.674	16.7959	17.3165	15.8225	14.8183	16.6438	16.3568	16.1652	16.5264	17.7194	16.1388	16.143	15.3307	16.2696	16.1148	16.7197	16.0132	15.9692	16.1577	15.7147	15.8359	14.8516	16.3711	15.8739	16.2801	15.8849	16.3317	15.9802	15.5572	15.2925	15.475	14.4194	16.1028	15.8757	16.8131	17.0525	16.9359	16.342	17.0099	15.403	16.3828	16.0774	16.412	15.5072	16.1052	16.3368	15.2839	M0ZRH4	Ribosomal protein L37
17.7787	18.2188	17.9711	18.4996	18.5326	18.6241	18.5308	18.1313	17.5915	17.0213	17.9444	17.2499	18.1877	18.8614	17.9142	17.8314	18.9846	18.8134	18.8019	18.6912	18.696	19.079	18.831	18.4908	18.2411	18.8464	19.0158	18.9493	17.9738	17.8332	17.8452	17.7176	18.1611	17.977	18.2669	18.847	17.6494	17.6265	17.8384	18.2708	17.6252	18.7086	17.7602	18.197	19.1993	18.4151	18.3288	18.5566	M0ZRH9	Small GTPase Rab2
17.6409	17.0631	17.174	17.1011	18.324	17.4745	17.406	17.9789	16.6344	19.8057	19.6611	17.7618	17.463	18.4646	18.2879	15.9196	17.1546	16.2889	16.4428	17.8433	19.5422	17.1935	17.0351	16.7329	16.8271	18.0259	17.012	17.9275	18.3098	18.299	17.8846	17.694	18.4387	17.4418	16.9117	16.3743	18.7778	16.9942	18.3825	18.6977	18.9339	18.6214	19.2038	17.8604	16.6437	18.319	17.2438	18.1233	M0ZRJ1	30S ribosomal protein S17, chloroplastic
11.8301	13.3675	12.9365	11.821	12.9279	12.7789	12.1922	12.6005	12.4418	12.8179	14.1434	11.8436	12.0592	13.4317	13.4731	13.6437	10.86	13.6816	13.3125	12.1735	14.1706	13.6587	14.2249	14.1397	12.2331	14.4026	12.7711	13.9616	13.2678	12.5107	9.62828	11.0307	12.1112	11.647	12.3865	12.8615	13.1438	10.9913	13.7257	14.0943	15.8647	15.5001	14.6854	11.3645	13.0528	13.4606	14.7991	14.1017	M0ZRM5	D-glycerate 3-kinase, chloroplast
14.8291	13.9958	14.0784	14.3096	14.1082	14.0512	14.8134	14.0437	13.4792	14.0799	13.6901	14.4054	13.9209	14.8547	15.1473	14.7239	13.6079	15.5871	14.2463	15.6141	14.1616	13.5536	14.2722	14.0695	13.7072	14.0311	12.8261	14.4405	12.7649	13.6574	14.8287	13.8043	14.1311	12.6764	13.6339	13.604	14.2412	14.5099	14.347	14.3733	14.7439	14.045	14.9449	14.7478	13.6621	13.8545	14.6996	14.5512	M0ZRN4	MAR-binding filament 1
11.2581	12.3185	9.29962	0	14.3987	13.4791	11.2837	12.458	11.372	11.3754	10.0378	10.8508	10.3483	11.2373	10.8789	13.7091	10.9305	12.6541	10.6175	12.7613	12.4624	11.4158	12.2017	11.4884	12.0628	14.4557	14.5213	12.1605	13.8561	14.7677	14.9052	15.2226	11.9635	12.791	13.2944	13.2626	11.084	11.5461	10.3185	11.5724	11.6693	12.9146	11.525	11.8082	12.0497	12.9202	12.2835	13.1746	M0ZRN8	Coatomer subunit beta'-2
16.298	16.3163	16.1623	15.9575	16.3914	16.1969	16.122	16.0814	16.7347	16.6627	16.6133	16.3034	16.7411	17.3963	17.0497	16.8454	16.8901	17.2206	16.8529	16.8789	17.0899	16.298	16.2284	16.5069	15.3808	15.747	15.4505	15.9114	15.7473	15.0621	15.3969	15.5021	16.2046	16.2062	15.872	16.1804	16.3852	16.1348	16.3635	16.5168	16.0556	16.2187	16.6234	16.1421	15.7292	15.2694	15.7124	15.2697	M0ZRQ4	Glycylpeptide N-tetradecanoyltransferase
15.7811	14.1548	14.6216	15.249	14.5739	13.8962	15.7857	15.3051	15.9	13.2246	15.1025	13.8675	13.2818	12.8137	13.7033	14.6672	13.7544	13.4643	14.5456	15.532	14.6127	14.8098	14.3524	14.6409	15.86	15.9517	15.4758	16.2811	15.0099	14.4391	16.3003	16.5881	14.7018	15.1136	16.1816	14.9747	13.7312	13.9225	16.1019	15.3373	15.9961	15.6818	15.559	15.5422	15.0976	14.9788	15.2956	15.4484	M0ZRS0	Chaperonin-60kD, ch60
15.4102	14.4348	14.2427	15.5975	15.6925	15.2901	15.2837	15.2291	16.156	16.0116	16.7499	15.421	14.9982	14.8632	16.447	15.702	13.8937	17.1947	16.2102	17.7479	13.9359	13.5006	15.4923	16.3497	16.4029	16.291	16.2961	16.404	15.7295	15.6192	14.7524	13.9743	15.84	15.7587	15.8608	16.3435	15.3893	15.9723	15.2715	16.1487	16.5411	16.479	16.5672	15.9316	15.3515	14.3986	16.3242	16.0431	M0ZRS1	Harpin-induced 1
15.4004	16.6694	17.1468	15.5215	17.1491	17.7229	17.2729	17.062	16.2193	16.8233	16.6671	16.4664	17.2802	18.131	17.3251	16.673	16.6651	17.0835	17.4525	17.8143	17.5326	17.8524	18.3376	17.2933	17.1132	17.9522	17.8548	17.6414	17.0283	17.0054	17.4568	16.9464	17.5493	18.0018	17.4917	16.7523	16.0486	16.2621	16.8269	16.2061	16.4634	17.7118	16.6229	16.3241	16.8013	17.4144	16.2984	16.4675	M0ZRS7	Beta-galactosidase
16.3133	17.3862	16.8355	17.6411	17.926	17.2026	17.5828	17.3131	17.208	17.8149	16.5659	15.6937	15.3694	15.1384	15.2347	15.3884	15.517	14.8094	14.2546	14.4282	13.3162	13.8852	13.445	14.6743	17.3797	17.7929	17.6903	17.3071	17.8238	16.9015	16.6653	16.8405	16.9942	17.6291	17.7456	18.1278	17.7378	17.5465	16.1812	16.1606	15.1373	16.0738	16.0534	16.9976	16.7568	16.8685	16.6724	16.415	M0ZRT6	Ribosomal protein L28
14.6244	15.2728	15.1386	15.4999	15.1546	15.5338	15.6407	15.2135	16.004	15.1622	14.9555	16.6687	15.1727	14.0427	13.8191	15.5115	15.6607	16.0522	16.1187	14.8324	13.9504	14.2511	15.8195	14.0412	15.5329	15.3126	15.6508	16.1512	16.4445	16.5653	16.6982	16.0348	15.9384	15.7028	15.138	15.2535	14.4672	15.9259	15.1104	14.7495	15.5045	14.649	15.1262	14.47	14.4858	13.3658	15.0554	14.7336	M0ZRU4	IAA-amino acid hydrolase
15.4549	14.546	15.3756	15.4447	14.9479	14.2797	16.3491	14.5781	15.5271	15.6698	15.1982	15.2682	15.9061	15.233	16.3156	15.794	18.5887	18.9164	17.3177	17.4077	16.3246	16.5644	16.3471	16.4174	15.8974	16.1566	15.7341	15.6231	15.721	15.5812	15.5359	15.5384	15.8462	15.5477	16.07	18.0683	16.0278	16.1161	16.2954	16.5568	16.6013	15.5858	16.8893	15.3574	15.2068	15.0704	16.4225	15.1484	M0ZRV7	Clavaminate synthase
11.8776	11.7311	13.7811	13.2274	13.0291	12.5792	12.5461	13.8771	12.1479	10.314	15.0158	14.6446	13.5218	14.4374	15.3128	13.5604	11.9901	14.5063	15.8771	15.8854	12.9115	13.1205	15.7174	11.3701	13.6196	14.4762	14.0524	14.8595	10.3491	10.6574	13.6061	12.531	9.80662	13.2642	13.5795	14.187	13.9099	14.844	14.306	14.4062	11.2637	11.1584	11.1741	14.1186	10.2095	12.6248	14.3204	15.0625	M0ZRW4;M0ZRW6	PDR8/PEN3 (PLEIOTROPIC DRUG RESISTANCE8)
14.922	12.3645	14.555	13.8659	13.9811	13.9414	14.7143	14.0896	15.7064	14.2662	15.3755	14.342	15.1557	13.9978	14.5989	14.8076	14.7642	15.5415	14.9618	14.951	14.2115	14.2402	13.9382	14.4812	14.1899	15.6187	14.5233	15.2709	14.4486	14.3912	14.4513	15.2192	14.5597	14.3658	14.1354	14.5935	13.3954	13.3801	14.1907	15.0449	16.7263	15.4805	14.5852	14.4045	13.8623	12.4735	14.4028	14.3087	M0ZRX8	Protein disulfide isomerase
17.5631	16.9318	16.487	16.2267	16.0887	15.8984	17.3301	16.8709	15.8898	15.2506	16.0697	17.0462	16.6706	17.2382	16.3494	15.9609	16.7622	18.5563	18.7835	16.3756	16.686	16.9814	17.4321	16.8402	17.3339	16.94	18.2111	18.0947	16.6083	17.59	18.0017	17.0627	19.2076	17.8315	17.9177	17.6541	16.0068	16.7995	16.181	15.5779	13.8694	15.0802	14.8575	15.7533	16.5315	16.2309	15.7934	17.4008	M0ZRY3;M1AC97;M1BD84	Photosystem I psaH protein;PSI-H;PSI-H
17.3553	18.2819	17.5939	17.9848	17.4454	18.2852	17.0993	17.808	17.3168	17.0779	16.6421	18.2357	16.0158	16.4501	15.8418	16.0294	17.945	17.8898	16.9185	15.8333	17.1584	18.068	18.1848	17.0568	18.2246	17.7589	18.1442	17.992	17.4142	17.6543	17.9555	17.5241	17.8929	18.2891	17.8163	17.1482	17.1435	17.4859	17.4111	16.7896	16.7839	17.4491	17.1093	17.9942	18.0871	17.9541	17.3621	18.1948	M0ZRY6;M0ZRY7	Isochorismatase domain-containing protein
15.9124	15.713	16.1523	17.2306	14.949	14.0802	15.1854	14.173	14.4029	15.3227	12.0538	11.6584	14.4505	13.7164	15.1153	16.1357	13.0902	14.7136	14.028	16.3959	13.3356	12.8253	13.9393	14.3044	16.545	16.1291	14.913	15.8746	15.5496	15.5046	14.148	15.0432	15.161	16.6649	16.9399	16.4364	16.3418	16.2723	15.7465	15.5183	16.1996	14.5491	16.8619	16.0919	13.1611	13.1901	15.0721	13.2262	M0ZRZ7	Uncharacterized protein
11.6896	11.7821	12.1597	13.7903	14.2797	11.3762	13.5483	14.3355	14.6988	12.6486	13.9977	13.4998	11.9995	15.1523	10.3626	10.6116	13.4823	14.8494	10.9219	12.4963	12.5337	14.0229	13.0021	15.2165	12.9657	14.9381	13.2879	14.205	12.7934	13.1283	12.74	13.6362	13.4081	14.3649	12.8826	14.5429	11.2651	11.1304	12.0955	12.2217	14.5509	13.4922	13.0515	12.6821	13.505	13.4481	14.6906	14.2701	M0ZS04	NMDA receptor-regulated protein
15.5689	16.185	15.4113	16.0978	16.048	16.2805	15.7002	15.8759	15.5647	14.2072	15.9508	15.4336	15.5481	16.5518	16.1016	16.4571	15.2047	15.9234	15.8241	16.144	13.9981	14.8593	14.4407	14.9781	13.9789	15.41	14.0472	15.8753	16.3216	16.251	16.596	16.461	14.7536	15.2455	15.5824	14.7522	14.5881	15.1497	14.5929	15.147	15.7525	14.6681	14.6956	15.0233	16.0083	15.9073	16.079	15.7852	M0ZS08	Ran-binding protein
9.64335	12.1733	12.4289	10.9276	11.4157	11.0043	11.8095	9.91954	13.1804	11.8055	13.4176	10.4662	11.1371	11.7774	12.5134	11.3594	11.8824	13.614	13.6968	11.622	12.7114	10.6733	13.1812	10.0835	11.8022	13.6245	11.052	12.0714	12.2986	11.9698	11.9961	11.2548	9.72492	11.115	12.737	12.8883	7.78261	11.3191	11.8664	12.8592	13.7929	12.4296	11.7406	12.3863	11.0476	11.3448	11.694	11.616	M0ZS26	FtsZ
16.0569	18.2703	16.6577	18.3546	16.6876	16.4649	15.2503	16.7647	16.3099	14.8015	16.4508	15.0347	16.0373	16.3525	16.0794	16.4416	16.3289	17.3911	17.35	15.8049	14.9415	15.8786	16.6185	16.3517	15.2843	15.1899	14.2651	16.3383	17.8733	17.3952	17.6737	17.3942	15.2154	17.2523	17.0649	15.8742	15.3164	16.8768	15.192	16.36	14.8889	15.8542	14.3048	16.3372	17.1856	15.8537	15.68	15.7707	M0ZS65	Histone deacetylase HDT1
15.394	15.4854	15.4235	15.5748	14.4478	14.5386	14.4775	14.5426	15.9302	15.0371	14.6985	15.1478	14.1379	14.5853	14.1165	14.8464	16.7432	17.0335	15.7864	14.993	16.0452	16.3285	15.7206	15.431	15.385	16.1762	15.2377	16.2891	15.9361	15.5225	15.5552	15.3474	16.1213	16.2933	15.9202	16.0508	14.1654	14.0922	14.4584	14.5993	15.8703	14.4069	13.7987	15.2061	15.7458	14.4108	13.9072	15.1862	M0ZS68	FCP1 homology domain-containing protein
12.4294	13.7857	9.93543	13.0354	13.6027	13.3165	12.3439	13.5279	14.5976	13.7045	14.4596	14.2619	12.8892	13.7124	11.3629	10.6394	12.4971	14.2237	12.1571	11.4441	12.9435	14.0724	13.661	12.4635	13.5218	14.4909	13.3653	14.4087	14.0114	14.4398	14.1492	13.5453	12.1113	11.5097	11.3732	13.1551	10.9025	13.0604	13.1763	13.292	15.1204	14.5589	12.6533	13.412	13.9857	13.2355	13.5454	14.2225	M0ZS71	Geranyl geranyl pyrophosphate synthase
11.7833	13.9763	13.8673	14.7894	14.6784	13.5034	14.2191	13.0324	14.8348	13.2007	12.1078	10.7472	13.3835	11.2454	11.9562	12.5298	12.4713	11.946	11.9925	12.3626	12.2132	10.7991	14.2371	9.63655	13.7129	14.709	12.9345	14.4808	12.9781	12.4246	12.5686	13.6215	13.428	15.1837	14.5086	15.2057	14.9502	14.3842	14.1333	14.356	13.7083	12.9357	13.643	11.7362	13.3457	11.884	12.4019	11.7358	M0ZS78	Pyruvate kinase
17.5502	18.0164	17.2113	17.2122	17.3668	17.8014	17.1794	17.2253	18.5036	17.7284	17.0315	18.4967	18.5926	18.2992	16.3509	17.769	17.1751	19.0603	18.8169	17.7842	17.2905	16.6521	17.2421	17.4198	16.9793	16.5544	15.0982	17.1774	18.4022	18.7032	18.0726	17.9743	17.7723	18.1601	17.0766	16.68	17.2803	18.167	16.8899	17.0761	17.6935	16.819	16.9448	17.1696	17.3261	16.7175	16.3375	16.6927	M0ZS84	Sm domain-containing protein
23.2629	22.34	23.1236	22.6853	22.9798	23.2966	23.3259	23.1423	22.8862	23.164	23.5291	22.7948	23.8537	23.9897	24.3105	23.7744	23.6846	23.1521	23.3725	23.7935	23.9284	23.5971	23.4717	24.0582	23.1018	22.9388	23.258	22.7595	22.8727	22.7452	22.8143	22.8471	22.9251	22.6108	22.8878	23.384	23.1255	23.1421	23.284	23.3711	23.3698	23.3701	23.583	23.3796	23.3122	23.3582	23.6675	23.3794	M0ZSA3	Monodehydroascorbate reductase
11.3707	14.2808	11.8453	14.3156	11.1417	12.3142	13.4498	14.2364	11.7131	10.745	11.5006	12.1292	13.7691	10.4898	13.49	13.9201	11.1248	14.4765	10.3654	11.248	12.6069	12.1188	13.442	11.3426	11.6187	14.5171	14.3938	15.2694	14.0528	13.148	14.1063	10.7335	11.7423	9.97389	13.2975	14.5823	14.2837	15.1196	11.4514	12.3302	14.437	14.2059	10.1601	14.6986	13.3901	11.4561	14.2545	13.2694	M0ZSB2;M1CQ83	RAB6-interacting golgin
16.2689	16.0142	15.8589	15.6843	15.4414	15.7805	15.7464	15.87	15.4485	16.1701	15.0908	16.6034	15.8904	15.0625	16.1282	15.7571	16.6686	16.0386	15.9258	15.9082	16.2538	16.4974	16.2892	15.5112	15.5326	15.152	15.3332	15.2504	16.1229	15.9717	15.8593	15.9744	15.7599	15.7741	15.8391	15.7992	15.4298	15.7939	15.4183	15.1197	14.9449	15.01	14.9771	15.5813	15.417	15.8652	15.1128	15.3583	M0ZSB3	ACI14
14.8155	14.2721	15.5987	14.2169	15.6342	15.0911	15.9543	15.6066	16.1066	16.8825	16.5018	14.9954	15.6403	15.1463	16.4297	16.412	15.5793	15.4604	15.4763	16.0501	15.9274	15.7077	15.2345	16.0079	15.697	15.9702	15.4893	15.9795	15.7862	15.7287	15.7434	15.8328	15.048	14.659	16.1117	15.6348	17.1457	14.967	15.0387	16.0093	18.5068	16.7639	17.0251	16.3925	14.9638	15.6046	16.3608	15.4199	M0ZSD5	Glutaredoxin-dependent peroxiredoxin
22.3852	21.1809	22.3459	22.1447	21.3963	21.1433	22.2618	21.8462	21.7694	22.4608	21.7653	21.092	21.6262	20.5114	22.1206	21.6765	21.1995	19.6464	18.9021	21.546	21.4059	20.4453	19.3887	21.7406	21.9935	21.5249	21.8402	21.4998	20.5121	20.2896	20.3899	20.849	20.758	21.1434	22.0546	22.1835	21.8729	21.9086	21.3546	21.6978	21.734	21.4222	21.8545	22.2565	21.3778	21.4929	22.085	21.1956	M0ZSD6	Phosphopyruvate hydratase
16.4761	14.1257	14.1707	16.0064	13.907	13.0904	13.9299	11.7053	17.1569	14.3066	14.6585	12.6144	15.7326	15.0503	15.877	14.2249	17.1641	13.8761	15.4699	15.2218	16.4045	15.9001	13.5156	14.2723	14.9334	15.9849	14.9102	15.553	15.5098	14.4669	13.1913	14.8935	14.8901	16.8092	16.1535	17.4825	16.9085	15.1661	15.7464	17.3078	15.7039	11.6886	14.065	17.2981	15.5956	15.7659	16.8618	15.0625	M0ZSE0	Uncharacterized protein
10.7997	14.4584	13.5283	13.4711	12.8723	11.5706	13.7432	13.0068	13.3765	12.9779	13.4032	13.1867	11.9478	8.91865	13.8002	12.1356	11.1016	12.2519	12.3146	12.4537	11.311	10.8505	13.695	11.6318	14.2153	12.7383	12.3964	12.5521	14.4466	14.9189	13.9916	13.03	11.9842	14.1678	13.5415	12.9024	12.4563	10.6579	12.4757	10.4497	11.0631	11.419	12.151	13.3571	11.8944	11.6331	11.1156	12.6082	M0ZSE2;M0ZSE3	AT-hook motif nuclear-localized protein
19.5793	20.9684	19.9651	20.5855	20.6836	20.6992	19.9775	20.4473	20.1167	20.6865	19.5163	20.558	18.8961	19.5031	18.6425	19.2128	19.9754	19.2173	19.3757	18.2332	18.5195	18.8319	18.6005	18.9082	19.9314	19.9659	20.2215	20.7219	20.7594	20.1537	20.477	20.7915	20.4219	21.124	20.2782	20.0871	19.7168	20.0951	19.0151	19.1713	17.6828	19.3138	18.6301	19.8377	20.3603	20.0543	19.1859	20.355	M0ZSE8	Ribosomal protein L24
12.0008	12.1927	12.5008	12.5689	12.1923	12.5373	10.9406	11.8108	11.9782	13.2416	12.4804	13.7719	11.3168	10.2563	9.08262	9.6217	12.4499	13.8127	12.4823	11.7542	12.2301	12.954	12.3833	10.1855	12.3164	11.9655	12.608	12.2767	12.6222	12.5851	13.0061	13.6578	13.2613	12.6341	13.188	11.6969	11.9545	12.1319	11.0563	10.1535	11.685	12.5144	11.7485	12.3811	13.1508	12.0589	11.6107	13.0543	M0ZSH7	Alkaline/neutral invertase
10.8034	15.9562	12.4432	11.2228	15.0592	12.3081	12.7762	12.7859	13.0245	10.3909	13.4416	11.6661	12.3758	10.8409	12.2559	10.0596	13.105	13.7309	13.134	14.4582	11.2237	13.2487	13.14	12.3623	14.1363	14.735	13.173	14.1801	14.9338	15.1727	14.0483	13.7348	11.4693	12.9067	12.8143	13.4439	12.1317	10.9749	11.3481	10.9156	12.8513	13.3239	14.5258	11.5248	11.6831	12.3687	12.5144	12.5595	M0ZSI1	Importin subunit alpha
14.7702	15.8489	15.3333	16.4413	15.547	14.8769	15.4623	16.1212	15.8454	15.2883	15.1767	14.6932	11.5112	10.6515	12.2029	16.0877	15.4549	14.2128	13.573	13.5858	13.4402	14.9377	13.1298	11.893	15.673	16.1581	15.954	16.4712	15.2673	14.8756	15.2093	15.2707	15.4442	16.5276	16.6484	16.0279	14.373	15.164	14.5503	14.808	14.6459	15.7053	13.3461	16.3571	15.6047	15.3067	15.3519	15.421	M0ZSJ5	Nucleolar protein nop56
16.3349	17.015	16.0882	16.1036	16.5036	16.797	16.9362	16.98	16.6545	16.8985	16.787	18.2686	15.6787	15.9848	15.9033	16.3537	15.833	16.5307	16.7481	15.5077	16.1211	15.7755	16.4028	15.5506	16.339	16.419	17.4395	17.2222	17.0545	17.6211	17.9381	17.5404	17.1821	16.6643	16.7059	16.9859	16.323	16.4774	16.6227	16.4401	16.4613	16.6257	16.7406	16.5524	16.4849	16.703	16.8719	17.5667	M0ZSK0;M0ZSK1	ATP-dependent Clp protease proteolytic subunit
19.6918	21.3502	20.8355	20.9959	20.3104	20.376	20.2405	20.2623	20.4591	20.5709	19.922	20.6873	19.4878	20.0154	18.7815	20.0149	20.8387	21.5867	21.292	19.4808	19.5052	20.6651	20.4766	19.969	21.3857	20.8205	20.8124	21.1263	21.0495	20.8468	21.1142	21.167	21.0993	21.6371	20.8421	20.2333	20.4356	20.3435	20.4447	20.6297	19.3548	20.3019	19.4343	21.0405	20.354	20.0136	18.6159	19.8597	M0ZSL3	Calreticulin
18.7741	19.2393	18.797	18.983	18.1427	18.282	18.4114	18.2122	18.3924	18.4668	17.9677	19.0152	17.8022	16.9596	17.5401	17.5168	18.4875	18.5657	17.9548	17.9182	17.0491	17.5596	17.2336	16.9874	18.5128	18.4782	18.0676	18.4667	18.467	18.6088	18.9015	18.7903	18.2172	18.8227	18.3066	18.8349	18.4182	18.7745	18.3064	18.3929	18.465	18.3873	18.4925	19.0957	18.1695	17.9355	17.5767	17.6673	M0ZSL5	Dihydrolipoyl dehydrogenase
16.9173	17.5759	17.2845	17.8843	17.451	16.6556	17.0307	17.3711	17.7613	16.9596	17.5361	16.9542	16.9391	16.5452	16.5621	17.1018	16.8033	17.2225	16.4867	16.4452	16.769	17.365	17.3597	17.1944	17.608	18.4954	18.0302	18.6352	18.5078	18.1677	18.3345	18.3285	18.3352	18.8428	19.1732	18.1156	17.0872	16.9195	17.2852	17.7273	18.4824	17.4146	17.2905	17.6426	17.9404	17.1712	17.4797	17.4043	M0ZSL7	Protein disulfide-isomerase
15.0426	16.4774	16.0797	15.5078	17.348	17.7501	17.6335	17.161	16.1238	15.157	16.3914	17.1832	17.5405	17.4161	16.0322	16.9262	15.625	17.9281	19.1598	18.3195	16.2769	17.5778	18.5954	17.1553	16.879	17.1832	17.0937	17.1857	17.806	18.2411	18.2026	17.3515	17.721	15.5102	16.2376	16.2319	17.2036	16.5614	17.1167	17.0064	17.7428	17.0076	16.9162	16.3282	17.1495	17.3887	17.0769	17.81	M0ZSM1	Oxygen-evolving enhancer protein 1, chloroplastic
12.9064	12.6968	15.5497	14.9683	15.5043	14.7523	16.1995	15.171	17.7643	16.1022	17.5037	15.5605	16.2474	16.2627	15.9319	16.7886	15.5386	15.7418	16.1266	17.0659	15.9343	16.0389	16.0664	16.2857	14.7903	16.2469	15.5014	15.5823	14.3371	13.7445	13.8305	13.9478	13.5209	13.7109	15.0929	16.1805	15.5191	14.3892	15.752	17.3925	17.36	16.9156	16.721	15.5585	15.5946	15.0305	16.2909	15.149	M0ZSN2	Pyroglutamyl-peptidase I
11.9336	11.787	11.2917	10.8461	12.8407	11.467	12.7794	13.9324	13.2345	14.7367	13.8539	11.5639	14.0267	14.5683	15.9806	14.0439	11.795	11.9215	12.3756	14.2297	14.2123	13.0462	13.9829	14.6905	12.1862	13.0964	11.9691	13.1123	12.7208	11.9902	11.6685	12.7523	10.6001	11.5871	14.0177	14.195	12.092	11.056	13.3189	13.4562	10.8146	14.216	12.9611	13.8083	11.3352	13.6594	12.241	10.8552	M0ZSN3	Zinc finger protein
15.5194	14.8574	15.5011	15.7865	14.6228	13.6362	15.897	15.1378	15.9972	15.2187	15.996	15.2114	15.208	15.1021	16.728	16.4131	15.7728	15.823	15.6162	17.2988	15.3662	15.3121	13.8739	15.0368	13.4496	15.5676	15.2999	13.9424	11.6048	13.0014	14.4867	13.7143	11.453	12.1649	14.4576	13.8607	15.062	14.1665	14.2933	15.6828	15.1864	12.2576	15.3108	14.2081	11.5335	12.723	14.7902	11.983	M0ZSN7	Uncharacterized protein
17.3518	15.1111	15.5239	15.4711	14.7133	14.7498	15.2031	14.7396	15.9126	15.6957	15.0696	14.8504	15.5217	15.2268	15.79	16.1454	16.3729	16.5426	15.5822	16.8397	15.9823	15.4592	14.0289	14.8923	15.6089	16.1866	14.5568	14.1815	15.1743	14.4077	14.6843	13.8262	12.2088	13.4385	14.4529	12.4904	15.349	14.9339	14.6943	14.9813	15.2424	13.706	15.1138	13.8949	13.2119	13.3384	14.1696	13.5177	M0ZSN8	Uncharacterized protein
15.7209	15.5208	16.0628	17.4711	15.3889	15.2043	17.2531	17.1012	16.1695	15.3895	16.1802	16.4682	15.6013	15.1075	17.1985	18.0387	16.3692	15.3054	16.3238	16.7184	16.277	16.431	16.4932	17.7925	15.7076	15.9522	16.5614	17.1546	15.571	15.3571	16.1976	16.6414	14.0716	15.936	17.4792	15.0124	14.9341	16.2043	17.0207	17.838	16.2805	15.8055	17.0612	17.6213	16.4626	16.3592	17.948	16.4989	M0ZSN9	Xaa-pro dipeptidase
12.9067	13.1179	12.279	13.2697	13.6162	13.1268	13.7984	13.6084	11.9559	12.7517	12.8558	13.7868	12.7841	10.823	13.0568	12.092	10.7985	15.5314	14.7955	13.1627	11.7184	10.9495	12.2283	11.5092	13.9613	13.8904	13.4749	13.6719	14.3656	14.2439	14.3015	13.7997	12.3493	12.9587	14.2342	13.8394	12.202	11.3483	12.1919	12.4766	12.6225	12.622	12.039	12.5173	12.0715	11.2061	11.9611	12.5808	M0ZSR5	USP
14.392	15.2809	13.2054	15.487	14.3753	15.046	11.7191	13.8603	14.1165	11.5458	10.637	13.073	13.6591	12.9069	14.5037	12.151	14.1994	14.9662	13.2137	13.5139	12.4927	14.3352	14.1807	11.9378	14.4867	15.0121	14.679	16.7166	17.4554	17.3187	17.62	17.8524	14.6803	16.2442	16.838	13.2197	14.5624	13.531	13.1465	12.4148	13.4862	12.5472	12.4582	13.1629	15.4917	15.9929	13.1958	13.6752	M0ZST5	Eukaryotic translation initiation factor 5A
14.3143	15.246	14.1204	14.523	14.1476	13.9472	14.4664	14.3876	14.0897	13.8463	14.3887	14.011	15.1279	14.5655	14.6238	15.1832	14.1253	15.2565	15.6615	15.2782	14.0465	14.0616	14.4579	14.754	15.1262	14.7172	13.8666	14.9343	15.6038	14.2746	14.4343	14.3132	15.396	14.3345	14.4356	14.2099	13.9191	14.9873	14.327	14.773	14.7721	13.9321	14.6224	14.2039	13.8952	13.8029	14.2967	14.061	M0ZSU7	Spliceosome associated protein
17.6525	17.0784	17.6346	17.1225	15.5666	16.2774	15.7654	16.0683	17.3715	16.0797	17.3914	16.707	17.7963	17.6062	17.5664	17.1799	16.8284	16.609	17.1764	17.6979	17.8709	17.0819	17.7513	17.2302	15.6904	14.4531	14.9008	16.1967	16.3622	16.3137	16.627	15.8791	16.3923	16.3384	15.5331	15.1395	15.9733	16.2714	16.5901	16.6409	16.9869	16.7258	16.6784	16.8298	16.9188	16.4314	16.7481	16.7225	M0ZSX2	Purple acid phosphatase
14.8675	15.1891	14.098	13.9103	15.1057	15.5591	14.0544	13.9427	15.2306	14.0781	15.2426	15.6227	16.1485	15.9702	13.3459	13.7269	15.7666	16.9293	15.4174	14.0618	15.7733	15.0591	14.6238	12.9153	14.4804	14.8675	13.9912	14.3223	15.1438	15.7682	15.5275	13.8272	14.9562	15.2218	12.9066	12.9702	15.2313	14.2681	13.7951	13.5865	13.997	15.5324	13.6019	14.3395	14.9923	14.3703	12.5974	14.8247	M0ZSZ7	Calcium ion binding protein
13.9089	15.1904	14.787	15.8553	15.8872	15.4181	15.388	15.4679	16.5837	15.7952	16.5673	15.7482	15.7368	15.5857	15.9492	16.2336	15.5186	16.401	15.8681	15.9368	16.2678	16.7579	16.8073	16.5293	16.68	17.3451	17.2881	17.2475	16.6285	17.2434	16.9682	16.8668	16.4556	16.0262	17.0489	16.1083	15.1299	15.8799	16.5992	16.3607	16.672	16.6302	15.6891	15.7652	16.4293	16.9018	15.9513	16.255	M0ZT33	Heme oxygenase 1
20.5865	22.9612	21.6299	22.3435	18.919	18.0481	18.6271	18.6336	19.7638	20.6329	16.861	18.907	18.5633	16.8945	17.7743	18.4095	20.2036	17.6799	17.2634	16.0308	19.399	17.6239	16.7962	17.3912	21.3809	19.0322	18.1791	18.8374	21.1195	20.1718	20.3933	20.7917	19.8687	21.6021	21.3237	20.6966	19.9269	20.0359	18.7348	17.5469	17.9116	18.3976	17.9281	19.295	19.7138	20.3653	18.3134	18.7166	M0ZT40	Sucrose synthase
17.0536	17.2385	16.5205	15.828	16.9994	17.395	16.743	16.7663	16.0251	17.151	16.0443	17.6976	17.05	17.4383	17.1403	17.1309	17.9859	18.5341	18.9993	17.6636	16.1954	16.8028	17.6266	16.7639	17.5444	16.3137	17.3107	17.1981	16.4323	17.1486	16.7552	16.202	16.8786	16.4258	15.9997	16.2418	16.1145	16.8248	15.7468	16.2505	15.83	15.9483	16.1202	15.9037	16.0026	16.294	16.6024	17.2245	M0ZT50	Cupin_5 domain-containing protein
20.6784	20.7633	20.8068	20.5932	20.7532	21.096	20.9547	20.7913	20.3822	20.9171	20.5338	20.7609	21.2587	21.2744	21.1379	21.2084	21.2264	21.3323	21.7673	21.8569	20.9621	20.9188	21.1289	21.3623	20.2871	19.6985	19.9276	20.2243	20.333	20.1727	20.5194	20.5496	20.4608	20.5803	20.3476	20.5797	20.8033	20.9348	20.5372	21.0081	20.8236	20.6373	20.7032	20.7761	20.6434	20.5448	20.613	20.4771	M0ZT51	Proteasome subunit alpha type
11.0819	10.8942	12.5239	13.8494	13.3975	13.8662	13.6637	13.9206	15.3415	11.7477	15.0753	14.1667	12.0902	11.6566	16.3523	11.798	13.2313	14.9799	12.9976	10.4869	13.0368	14.4322	13.6189	12.5292	13.2606	15.3424	14.3152	15.3728	12.4614	13.0505	13.3646	13.2728	13.179	13.4262	13.0862	13.9851	12.5783	10.6175	12.3911	13.1962	14.6498	14.8789	12.7206	13.7919	14.9085	14.2699	13.1457	15.0914	M0ZT60	HAT-like transposase
18.9556	18.1635	18.1242	18.1929	18.3224	19.117	19.2344	18.5971	17.5794	18.352	19.6191	17.6617	18.7378	19.013	19.2821	19.042	19.0677	19.9611	19.2476	19.9921	18.5757	18.7495	18.6364	19.293	17.3108	18.0953	17.4047	18.332	17.695	17.4524	17.7422	17.8438	17.6762	16.5891	17.5032	18.5178	18.0158	18.127	17.8969	19.0878	19.0765	18.7759	18.6434	18.7903	18.8232	18.9481	19.2314	18.9508	M0ZT62	Nucleosome-binding protein
17.6045	17.6969	17.4765	17.5248	16.7506	16.8997	16.3609	16.9466	17.2729	17.3293	16.9661	17.6039	16.5128	16.6439	16.8078	16.7234	17.7984	16.8773	16.4607	16.0609	17.4803	17.5877	17.1604	17.4127	17.4092	17.3017	17.1812	17.3269	17.386	17.6224	17.7372	17.3607	17.3945	17.5427	17.2827	17.3305	17.0002	17.4479	17.502	17.0346	17.1726	17.4798	17.3656	17.9724	17.2449	17.1861	17.0465	17.4813	M0ZT74	Pyruvate dehydrogenase E1 component subunit alpha
15.5649	15.0771	13.2403	12.4428	14.1524	13.5476	14.8668	13.5485	12.9195	12.3411	12.5989	13.8103	15.1093	16.378	15.2704	15.9714	12.0836	10.9874	16.0446	13.9655	12.6165	14.0129	11.4838	11.3956	12.919	12.3656	12.2587	12.1626	13.9298	13.9424	13.458	12.4545	13.2825	11.2343	13.5566	13.0908	14.0024	13.7593	12.7029	13.0946	14.0034	10.444	13.4889	12.656	13.9092	13.8199	14.3671	14.6274	M0ZT86	Small molecular heat shock protein
19.3777	17.7956	18.9449	18.7357	18.3507	17.2315	19.1871	18.0492	18.7258	19.4717	19.8898	18.5942	19.107	18.7125	19.8269	19.0257	17.5458	19.1912	17.3404	19.3802	18.5288	18.1646	17.2859	18.8114	18.3587	19.2216	18.8376	18.2304	18.1616	18.6242	18.0608	17.6363	18.0637	17.4926	18.5283	19.0073	19.394	19.5837	18.6589	19.2733	20.1202	18.7991	19.5388	19.0598	17.9249	18.5939	19.8018	17.7586	M0ZT87	Chaperonin 21
21.0154	20.2194	20.7597	20.4446	20.845	20.4117	21.7288	20.9636	20.2758	21.1093	21.1477	20.193	20.9446	21.2228	21.3707	21.0372	19.1892	19.2828	19.7886	20.5292	20.0052	20.067	19.8293	20.6011	19.9766	21.0426	21.0248	20.5992	20.4821	20.6499	20.4923	20.4441	20.6194	20.0103	20.9276	21.1955	21.5153	21.289	20.7657	21.0082	21.2633	20.7527	21.1714	20.6296	20.2737	20.9436	21.2101	20.5871	M0ZT89	Chaperonin 21
14.3669	14.3164	14.441	13.3066	11.6554	15.4412	14.7482	12.0878	14.7107	14.8294	15.2768	12.4571	12.8388	13.1875	15.4642	14.8263	12.8372	13.7353	15.495	16.1844	15.0219	15.2662	15.5498	15.7651	15.3084	13.27	14.1788	13.5496	11.2637	11.6765	11.5548	14.5351	14.6442	12.7161	14.5805	15.0055	10.793	14.0189	14.8658	15.2736	15.4074	13.4917	15.5071	15.3823	12.1785	13.0173	14.428	14.2702	M0ZT93	Polygalacturonase
15.9831	15.9527	16.2652	16.0989	16.2591	16.7014	15.8971	15.8894	16.2309	16.1316	16.1032	16.6156	16.6181	16.8703	16.6801	16.6318	17.5411	17.3442	17.3275	17.6498	17.2649	17.6031	17.404	17.4169	16.259	16.3676	16.1774	16.3175	16.1161	16.1099	15.9589	16.1919	16.9919	16.8957	16.1021	16.2186	16.1609	16.1675	16.6631	16.6459	16.6611	16.5051	16.5129	16.4126	17.0805	16.7238	16.5044	16.371	M0ZTH3	Serine/threonine-protein phosphatase
15.1049	14.0744	15.114	15.2055	15.0104	14.7724	15.2997	15.0955	16.6877	15.2052	16.1636	15.4078	14.9557	14.7467	15.0691	15.0309	14.8357	15.8447	14.7008	15.1194	16.085	15.9552	15.4865	15.7663	15.1566	15.7438	15.4787	16.0159	13.9779	13.8181	14.3473	14.1963	14.8755	15.4916	14.7913	15.6661	14.9002	14.5887	15.6816	15.5191	16.6051	16.3919	15.9645	15.3001	16.3029	15.8627	15.848	15.9678	M0ZTJ2;M0ZTJ4	Ubiquitinyl hydrolase 1
16.0102	17.4182	17.0196	17.0188	15.8078	16.1491	16.1632	16.4886	16.3242	16.115	16.6248	15.6977	16.6701	16.3107	16.2527	16.0452	16.7583	17.7566	17.8597	16.2978	16.3126	16.4384	17.3767	16.1661	16.1399	15.3177	15.4791	16.1871	16.7484	16.5863	16.7812	16.4156	14.9285	16.2359	15.9771	16.0922	15.8454	15.627	15.248	15.8592	15.8474	15.8747	15.4457	16.153	15.3577	15.5854	14.0089	14.8517	M0ZTK1	Beta-D-glucan exohydrolase
13.944	12.3366	11.1567	12.3766	11.215	12.3555	12.6222	10.8041	11.1697	10.2926	12.6233	12.331	10.6314	10.2187	11.2459	11.7685	12.2194	17.4348	20.2453	17.394	15.7746	16.8205	15.1676	17.4746	12.6219	11.2723	16.9058	14.8302	11.9609	13.6226	14.0397	11.1481	17.6226	11.2459	11.6056	13.099	11.1919	11.849	11.4266	11.079	16.1448	17.3722	15.6112	17.5318	12.215	11.0852	0	15.5708	M0ZTM7	Osmotin
18.4089	17.5442	16.957	16.7957	18.3082	18.8633	18.4225	18.0614	17.4943	18.3757	17.655	18.7887	18.973	18.5983	18.2718	18.8904	18.0127	18.2078	18.964	18.2666	17.8779	18.7045	19.4433	18.7908	18.4023	17.2168	17.9879	17.0636	17.3102	17.614	17.5584	17.1469	17.156	16.5264	16.9034	17.0639	17.2244	17.5099	17.1331	17.4328	16.1497	17.1622	16.0142	16.0927	18.9046	17.6273	17.8414	18.2857	M0ZTM9	Osmotin
10.5745	17.3154	17.8862	17.244	18.2928	18.0455	18.79	18.3723	16.8701	10.5261	16.5743	16.0468	19.388	19.3538	15.8978	19.4176	12.8521	13.6157	17.2751	17.2541	12.6743	17.8737	17.7237	18.4764	17.3224	15.4696	16.8201	15.7129	17.3675	16.607	16.2895	16.4544	16.1784	15.284	16.6826	15.7232	18.5055	17.5663	17.4578	17.9025	16.8553	17.0543	16.8332	16.4864	18.2013	17.4159	18.1699	17.5384	M0ZTN0	Osmotin
23.846	22.9952	23.6823	23.2232	23.7909	23.8068	24.0603	23.4939	22.9827	23.4926	24.1675	23.1909	25.0016	24.9038	24.8618	24.7619	22.8801	23.1181	24.1872	24.4954	23.9283	24.0313	23.6495	24.2646	23.5995	22.5336	22.7769	22.6517	22.0803	21.4398	21.4927	21.8143	21.9721	21.2729	22.0243	21.8485	23.4365	23.4606	23.2041	23.8605	23.599	24.5284	22.9687	23.1184	23.9933	23.0755	23.4113	22.9985	M0ZTN1	Osmotin
15.5131	16.8505	15.3927	16.6296	16.4861	16.3976	15.7692	16.0473	14.6136	14.2176	14.8047	14.9821	15.6201	15.7442	15.8618	15.8733	14.3992	14.4296	16.4198	15.5917	14.6631	15.5591	16.3954	16.67	16.4	16.516	16.6717	17.129	17.7916	17.7672	17.5	17.7444	15.0065	17.6111	17.838	16.7659	15.9447	16.7987	16.1244	16.2734	14.909	14.7104	15.3144	15.616	16.6564	16.2811	16.8355	16.0939	M0ZTN4	Elicitor-responsive protein
13.8802	14.2052	13.6738	14.2048	13.5164	13.6123	13.4647	13.7154	12.6794	13.283	13.9809	12.9289	14.3947	14.5723	14.1804	14.1253	14.1266	14.6272	14.3506	14.4068	13.5767	13.5968	13.938	13.3858	13.3994	14.1633	14.4881	14.5839	14.4484	14.35	14.4264	14.4398	12.6804	13.0857	14.405	13.792	13.6541	14.36	13.0514	14.6354	14.4668	13.5506	14.0268	13.5692	13.6747	13.7199	15.3988	13.7514	M0ZTN9;M0ZTP0	Ara4-interacting protein
17.6332	17.7106	17.5752	16.9688	18.906	20.021	19.7053	19.1653	17.6321	18.5487	18.4616	21.1231	19.3272	19.9944	18.6115	18.9895	17.3749	20.5103	20.6181	18.9866	20.1496	21.0423	21.2564	20.7473	19.4289	17.5679	16.7687	18.1729	19.3308	20.2935	20.2881	19.4399	19.4141	19.5827	18.3317	17.3213	17.869	17.4907	18.6574	19.1384	17.8237	18.9891	17.0129	17.8096	20.3233	20.2474	18.7492	20.0987	M0ZTQ3	Ethylene-responsive proteinase inhibitor 1
18.8621	18.5773	17.0092	17.4879	18.6625	19.3572	18.5644	18.9504	18.6491	19.7456	18.0376	20.532	18.5869	18.4011	18.4191	18.3989	18.0917	20.5915	19.3417	17.3555	18.3416	18.2263	19.0277	17.8617	20.2754	17.9072	17.6585	18.3403	19.5235	19.8734	19.9917	19.6603	17.9617	19.0014	18.1541	17.7208	16.4561	17.5806	17.4965	17.4875	17.1617	18.573	16.8583	17.3116	18.7842	18.2585	16.4352	17.9983	M0ZTQ4	Osmotin
12.4522	13.4875	13.2176	13.4861	15.0741	14.9204	14.9505	15.3283	13.7939	10.9593	12.112	13.3575	14.9038	13.4744	11.3963	14.838	10.5606	14.0489	14.2435	13.4372	10.0315	13.9959	14.7818	15.6901	15.8934	13.4547	12.7091	13.4925	14.6974	14.8442	14.6086	15.0462	13.4066	14.2326	15.0411	13.7146	14.547	15.0418	13.7433	14.2759	11.7992	12.1813	12.0283	12.8668	15.1544	14.1456	13.415	13.1796	M0ZTQ5	Osmotin OSML15
10.6939	12.5928	13.8245	14.0023	14.4819	11.0854	13.944	13.5338	14.749	13.1173	14.4532	12.5294	13.5003	11.9587	13.5487	14.2841	11.7364	12.1482	14.0996	14.7306	13.7122	13.4247	13.0718	13.884	14.8272	15.6707	14.7296	15.7784	13.9742	14.2863	13.9306	13.6467	13.3624	13.7211	14.5822	14.5817	14.1755	14.3159	13.9868	14.4957	15.3353	14.764	14.1644	14.0322	12.877	12.5579	14.0334	13.4231	M0ZTR8	Coatomer subunit zeta
15.977	16.0249	15.8604	16.0779	15.1106	15.8849	15.9579	16.0194	14.6138	14.79	15.9721	15.9744	16.6417	16.7098	16.0601	14.9216	18.6403	18.5901	17.3387	17.1508	18.3416	17.8882	16.0246	16.2867	13.836	14.3996	16.783	15.8942	14.8269	15.948	16.5248	15.5657	15.2062	14.4675	16.2029	16.2935	14.6932	15.4363	15.962	16.1957	18.0733	18.5511	16.5922	16.6492	19.1725	18.9423	16.7569	15.9499	M0ZTU6	Double-stranded DNA-binding protein
12.6412	13.1508	13.8804	14.6063	12.9903	11.7675	14.0051	13.1028	13.1076	12.8997	14.4829	12.6341	13.5225	14.0348	14.9645	14.6257	14.6944	15.2536	14.4303	15.575	13.8051	13.5752	14.6712	15.5488	13.8053	14.0643	13.8675	14.285	12.1245	14.3599	12.5373	13.4116	11.8152	9.04435	14.0123	14.6794	13.1455	13.2456	13.6558	14.2354	12.3414	11.4037	14.8397	14.514	13.8937	13.0967	14.1085	14.0732	M0ZTV9	Cell wall protein TIR4
11.4447	13.6918	10.7683	10.3281	13.5246	13.8648	14.4596	13.9205	12.8785	11.1654	12.463	10.8177	14.2458	12.9752	14.2067	14.0583	11.1123	11.7436	13.549	9.16551	13.7285	14.2433	14.0449	14.7767	10.1526	11.8152	13.6723	12.3545	12.3693	12.26	8.67304	11.9286	11.0175	11.7911	11.7021	12.4681	12.7872	12.6086	12.2376	13.5996	14.7891	15.4718	14.542	14.0693	12.9899	10.3505	14.0728	13.9729	M0ZTW3;M0ZTW4	Leucoanthocyanidin dioxygenase
14.7552	15.7664	15.1049	15.4031	15.2586	15.6379	14.2808	15.3574	14.7501	14.6695	14.5313	15.2958	14.2725	14.8789	14.0992	14.6432	14.7637	14.4119	15.0079	14.6836	14.6407	15.0581	15.4889	15.503	16.3356	15.6237	15.5142	16.0341	16.6084	16.2308	16.3718	16.5829	15.5944	16.105	15.822	14.8347	14.8782	15.4307	15.0029	14.2808	15.7681	15.6984	15.6658	15.6469	15.2261	15.2057	15.1666	15.4403	M0ZTX3;M0ZTX4	L-galactose dehydrogenase
17.7452	16.8474	17.4528	17.38	17.2413	17.45	18.1257	17.5895	18.0329	18.0229	17.7379	18.6174	18.7316	18.5279	18.5225	19.5623	17.0632	18.212	18.8192	19.5029	18.1346	17.251	18.2294	18.2642	17.3057	17.2471	17.8765	17.8777	17.4255	17.6435	17.7613	17.5541	17.4416	16.9066	17.4494	17.4531	17.7539	18.3362	18.0601	18.4691	18.7821	18.1305	18.6111	17.6864	16.9736	17.1243	17.912	17.6457	M0ZTX6	Inorganic diphosphatase
12.7435	13.4625	11.6381	13.3274	12.9586	12.6037	12.4346	12.5555	12.6462	10.8176	12.0645	10.6846	12.6721	13.0137	12.7632	12.3295	13.962	14.3601	14.259	12.0598	12.8847	13.0963	13.0492	12.0437	13.2906	13.0547	12.8787	13.7382	14.0354	14.1017	14.2998	13.8314	13.013	13.593	13.8671	13.205	11.8549	13.1156	11.6615	11.3698	12.2505	11.5994	10.763	11.5875	11.9775	13.2293	11.7661	10.6463	M0ZTY1	ATP binding protein
17.7042	17.827	17.7369	17.7027	17.2129	13.7113	12.4685	16.468	16.1596	17.3357	12.8011	16.5165	14.4294	15.7294	11.3065	11.2533	16.1144	9.43753	16.5723	13.0659	10.2672	16.6648	12.6678	13.7226	13.6655	14.4689	17.0558	13.9077	14.93	14.1593	13.7587	13.719	14.3509	14.5421	14.6103	14.2769	13.1564	16.928	16.7464	12.269	11.6914	15.739	12.2736	13.7862	16.2476	16.7785	12.7287	12.6177	M0ZU14;M0ZU16	Glutamyl-tRNA(Gln) amidotransferase subunit A
14.9254	16.1368	15.3788	15.6117	14.5376	14.3898	14.137	15.3009	16.0058	15.899	15.9098	16.0941	14.9077	15.3194	15.2675	16.097	15.7575	15.6248	16.0719	15.9853	15.2845	14.2553	14.8911	15.4406	13.7384	14.36	12.8882	14.8822	16.0754	16.1142	16.2471	16.2992	13.3584	14.2377	14.7592	15.1885	14.3061	14.0192	14.7986	15.8287	15.236	15.0185	15.498	15.5752	14.4586	14.8975	14.6514	14.5931	M0ZU24;M0ZU26	Heat shock 70 kDa protein, mitochondrial;Heat shock 70 kDa protein, mitochondrial
17.2974	17.092	17.6162	16.6507	18.2601	18.0925	17.0062	18.4066	18.3954	18.6577	19.2806	18.0352	18.033	19.0236	18.9777	18.0343	17.0242	16.7331	16.3547	17.8379	19.2575	18.8015	18.7504	18.9935	16.9597	18.832	18.9149	17.4046	18.6675	19.3271	19.2642	18.4667	19.1989	17.54	18.3593	18.1994	19.3995	18.87	20.0371	20.0513	19.8459	20.2556	20.4158	18.5803	18.9036	20.3064	19.8591	19.6649	M0ZU28	Fructose-bisphosphate aldolase
16.6555	14.8456	16.006	15.0554	16.0194	16.0413	16.5061	16.2667	16.9552	18.3917	18.399	17.0152	17.4269	17.9907	18.3416	17.4507	15.9807	15.9478	15.6907	18.0185	17.8351	16.2027	16.3401	17.5637	14.4889	15.6925	15.0728	14.651	15.4693	15.7113	15.9294	15.369	15.9976	15.142	15.9843	15.6091	16.7606	16.2739	17.2832	17.6722	18.2703	17.5043	17.4786	16.2749	15.9339	16.2504	16.4609	15.9001	M0ZU44	Elongation factor Ts, mitochondrial
16.266	16.2187	16.2241	16.506	16.5406	15.9293	17.0483	16.0077	15.8544	16.063	16.7803	15.1701	16.5865	15.6003	15.8501	16.3393	15.2825	15.802	15.4073	16.8234	15.4964	16.4083	16.5094	17.0564	16.671	16.6936	17.127	16.7503	16.1891	15.8092	15.393	15.5385	16.148	16.5112	17.2308	17.28	15.7811	16.5521	16.3923	16.6871	16.4652	15.8453	16.3944	16.7642	16.5442	15.5454	16.8842	16.1019	M0ZU86	Nucleic acid binding protein
15.1013	14.756	14.5854	15.5177	13.5571	13.2672	13.3176	13.5391	13.1292	13.4087	10.8624	11.7574	12.6624	13.0705	12.9989	13.3707	13.5379	15.7724	13.0211	13.4848	13.5386	13.5341	11.8253	13.2599	12.3753	14.8063	11.0507	15.2045	14.6573	14.2737	14.9652	14.9608	13.2314	13.1296	14.1161	14.3791	14.2502	14.5792	14.0374	13.4624	14.7406	13.7886	13.984	14.7868	14.3523	12.424	13.7317	13.8278	M0ZU92	ATP binding protein
15.3269	15.5682	14.8975	16.0269	16.4705	15.3401	15.5193	15.9174	16.2188	14.6306	15.7418	15.1137	14.4201	14.1772	14.4881	15.2275	16.0411	15.6723	15.4872	15.2602	14.948	15.6083	16.0344	15.6565	15.0739	16.892	16.1867	17.0875	16.1172	15.9688	16.2667	15.415	15.695	15.8761	16.4246	15.902	13.8186	14.7019	15.5423	15.0486	15.0924	15.0125	14.482	15.8285	16.0249	15.4947	15.0146	16.0331	M0ZU96	Heterogeneous nuclear ribonucleoprotein A1
17.2305	17.0923	16.9117	16.7969	16.3519	17.0246	17.1411	16.6461	16.2745	16.0538	16.3832	17.1684	17.1631	17.0386	16.2642	16.9304	17.1672	17.7329	18.211	16.9261	16.5191	16.7571	17.5624	16.1753	15.7585	16.2515	16.8337	16.5966	16.4447	17.1624	17.9221	17.4042	17.3114	16.4325	16.3511	16.6558	16.0526	16.5147	16.4406	16.4359	15.8545	16.5688	15.9583	16.2373	16.9314	16.2776	16.4564	17.3467	M0ZUB7	Temperature-induced lipocalin'
12.4139	11.5527	14.1622	13.1724	12.2903	11.9493	13.4577	16.0853	14.3647	10.8533	13.8685	10.5174	12.9414	13.4282	14.1641	12.5717	14.8818	11.3794	13.9718	14.4945	15.3078	13.9992	14.8749	13.1868	10.0088	14.1798	12.2017	12.9447	10.8766	12.1777	11.5463	11.7861	11.9562	11.017	12.0491	12.1721	12.313	11.7026	14.4394	13.7661	14.7972	12.7032	14.4588	13.847	12.8295	8.45532	14.8787	13.0411	M0ZUB9;M0ZUC0	Lysosomal pro-X carboxypeptidase
11.552	12.9015	12.8221	13.4188	13.9889	13.687	14.0439	13.5246	13.9756	12.5427	13.4398	13.8311	13.14	11.8669	11.5066	12.7069	13.0678	14.6095	13.7722	13.0171	12.6401	14.1234	12.9252	11.8281	14.4812	15.291	14.0776	15.2025	13.707	13.21	13.6293	12.8224	13.9026	13.7922	13.3915	14.9475	12.0068	12.0349	12.234	12.5886	14.0983	14.3332	10.9047	13.836	13.979	13.3742	13.4229	13.787	M0ZUC8	NTGP1
14.6722	15.6315	13.9051	15.3257	14.695	15.4621	14.6915	14.7742	16.1086	15.5909	15.1957	14.4417	15.7413	15.5761	14.7692	14.8178	11.2915	16.0631	16.2074	16.4345	15.8324	15.7726	16.1526	14.7153	14.7918	14.4448	14.8664	14.69	15.0375	14.8022	14.942	15.001	15.1615	15.3964	15.0859	15.2601	14.8159	15.3331	15.4416	15.045	15.3181	15.8581	15.2286	15.2754	15.3086	12.2441	15.291	15.2863	M0ZUD6;M0ZUD8;M0ZUD9	Phosphoesterase
11.0704	14.7694	13.5256	14.3053	14.2022	14.6279	14.0639	13.7513	13.5073	11.6937	12.008	14.3092	11.0477	9.36574	11.4396	10.4716	13.52	15.1414	14.9423	11.0465	12.9325	14.2414	14.2546	11.7454	14.7064	15.1262	15.3289	15.7408	14.89	14.7385	15.6829	14.4982	15.1199	15.0014	14.146	14.7368	11.6229	12.9794	12.4492	11.9608	10.5856	13.4111	11.7903	13.9358	14.3746	12.9393	12.5782	13.8611	M0ZUF4	Serine/threonine protein kinase pk23
15.927	15.8282	11.9399	11.8358	14.7284	14.5831	12.3154	12.3975	13.9783	13.4273	15.5119	14.961	14.2309	14.5872	14.0089	14.2033	14.5715	14.9658	14.846	14.9711	15.5331	14.5328	14.0462	14.1798	11.8611	11.064	13.4164	14.0525	13.5874	14.534	15.1395	12.4972	13.8498	11.3634	11.7389	15.0706	13.3479	12.8461	13.8853	14.6899	15.479	15.1546	14.4337	12.4672	14.1871	12.72	13.6028	14.7081	M0ZUK7;M0ZUK9	Methyltransferase
12.0759	14.9307	10.7466	13.9897	13.6934	13.2434	12.9443	13.7193	13.752	12.6476	13.2327	12.2145	12.0315	10.7409	11.6384	10.5525	11.5211	14.4373	12.4256	11.4529	10.8133	11.2354	10.58	11.6915	14.499	15.1255	13.7232	14.6951	13.8533	13.2401	13.2482	13.4234	13.9526	14.3545	13.4424	15.0889	10.2602	10.9881	11.1454	11.8509	12.1977	13.2089	11.8891	13.0442	13.043	10.3693	13.8068	13.5914	M0ZUN6	p-coumarate 3-hydroxylase
21.1982	21.9849	21.2667	21.4112	21.5036	21.6719	21.361	21.6072	21.0507	21.7117	21.0016	21.4896	20.975	21.3685	21.1093	20.8761	21.7091	21.1447	20.7804	20.2091	21.1411	20.9543	20.6214	20.786	21.3097	20.8988	21.0648	21.1537	21.608	21.103	21.5237	21.4532	21.2946	21.753	21.2151	21.2355	21.4383	21.4271	20.8217	20.954	20.8103	20.3932	20.6685	21.0152	21.3591	21.1773	20.7857	20.8314	M0ZUN9	40S ribosomal protein S20
12.1312	15.4519	13.3348	14.8308	14.2163	13.3957	13.4225	13.9734	13.62	13.6012	12.4131	12.7041	14.5702	14.8035	12.7566	13.9043	13.5507	14.8426	15.3627	14.2521	13.8115	14.3131	14.1482	14.3405	14.8943	14.321	15.4859	14.7876	15.629	15.2806	15.5548	15.2318	14.3093	15.2567	14.9177	14.1711	14.596	13.8438	13.2325	13.8849	13.839	13.3887	12.7605	13.6901	14.3047	13.5196	12.7211	13.1665	M0ZUP2	Zuotin
14.4944	15.3147	14.2766	14.2461	15.1346	14.9611	15.3615	15.0939	14.3258	14.7297	14.5459	15.9264	15.6727	16.1932	15.9188	15.7995	16.1102	16.7186	17.3039	16.4913	14.7404	15.2365	15.5089	15.2826	15.4181	14.304	15.889	16.0926	15.6894	16.9296	17.1439	16.3251	14.4888	15.0604	15.0328	15.2351	14.5877	15.3335	14.0114	14.4104	14.0803	15.0751	15.1694	14.6557	14.4074	14.777	15.6897	15.8329	M0ZUR3	MFP1 attachment factor 1
11.8556	12.7294	11.3594	13.8197	13.1606	12.3343	11.2629	11.9804	11.0512	11.2465	11.9868	13.4627	0	12.312	15.5713	9.73465	11.6156	13.988	11.8379	14.8891	12.229	12.0827	12.5852	15.5736	13.9629	14.5771	14.3117	13.9647	13.1385	13.2767	12.036	12.1352	13.335	13.792	13.8966	13.3724	12.6667	12.9885	12.3995	13.4288	12.8965	12.297	11.7573	13.7577	12.7953	12.7062	10.7581	12.7538	M0ZUX5	DNA double-strand break repair rad50 ATPase
21.1456	21.5739	21.3592	21.4848	21.557	21.8761	21.2601	21.6168	20.6444	19.7703	20.5012	20.7463	21.3656	21.4921	21.1269	21.5372	21.6811	22.2597	22.267	22.2949	20.9877	21.5237	21.9227	21.7219	21.0921	21.3027	21.4856	21.3095	21.7671	21.7764	21.9496	21.9584	21.3862	21.089	21.0477	21.126	21.3553	21.488	21.4726	21.5725	21.361	21.3173	21.588	21.472	21.8647	21.5959	21.5741	21.6926	M0ZV40	Vacuolar proton pump subunit B
12.9231	11.6752	11.7912	10.5672	14.444	13.9775	14.3954	14.0272	17.1331	15.7775	17.1691	15.9239	11.816	11.6658	12.0931	11.8957	12.4448	11.6429	11.5346	12.2504	16.3418	16.562	15.7069	15.8988	13.4044	14.5376	12.7844	14.914	13.0324	13.3751	11.8799	13.7315	13.5136	10.5017	13.4912	13.3649	11.925	11.6865	10.8051	10.2745	13.9164	13.8334	14.3405	13.6119	12.4879	11.173	14.6609	14.8534	M0ZV75;M0ZV76	Alkyl transferase
13.2965	14.195	13.9792	14.5748	13.1804	12.739	12.2238	12.8108	12.9308	11.8348	13.0425	13.4983	12.3668	9.90244	10.8248	11.1849	13.0228	13.2975	10.4452	11.6837	11.4642	12.6877	12.3276	13.0941	13.6199	13.8129	13.4571	14.3624	14.6526	14.2203	15.1472	14.8274	13.6632	14.273	14.7978	13.731	13.0402	13.6347	14.3559	13.0485	12.8837	12.6494	13.5249	14.3359	14.1928	14.1894	13.4285	13.5999	M0ZV95	WD repeat-containing protein 55
18.0864	18.2669	18.011	17.7164	18.1648	18.5675	18.8764	18.1456	17.9861	17.5715	17.871	18.4911	18.812	18.8723	18.1425	18.555	18.3612	19.2171	19.3307	19.0374	18.1146	18.4415	18.6392	18.216	17.8244	17.778	17.7485	17.7323	18.614	18.1152	18.4374	18.1292	18.4393	17.8671	17.5239	17.64	17.8528	17.6782	17.6386	17.4235	18.0651	18.2555	17.616	17.9733	17.8334	17.7499	17.34	17.7488	M0ZV97	Alpha-galactosidase
16.6724	18.4251	17.1828	17.7239	17.4927	17.4028	16.8461	17.1988	17.0628	17.0341	16.4373	16.7698	17.2233	18.4899	16.6563	17.2477	17.6701	16.1484	17.6471	15.7861	16.3425	17.3365	17.3912	16.9446	16.786	16.5617	16.6524	16.9161	18.5186	18.0922	18.1073	18.1169	17.1314	17.8381	17.0212	16.9394	16.781	16.2777	16.0659	16.0595	15.493	17.4088	16.6466	17.5443	17.8012	17.579	16.9103	17.6225	M0ZV98	60S ribosomal protein L7a
15.5228	16.1323	14.8663	16.103	15.5461	15.5156	15.2261	15.2726	15.2799	13.6073	14.4342	15.1663	14.6241	14.0276	13.3332	13.9131	14.8695	16.2987	15.4844	13.8784	14.8268	15.6746	16.0944	14.6319	15.788	17.6094	16.8355	18.1155	17.5565	17.7889	17.5164	17.175	16.0772	17.4013	17.3306	15.6067	15.0562	14.6512	15.3375	14.9982	16.222	14.7141	15.2873	15.302	16.8171	16.0929	15.4438	16.2174	M0ZV99	Actin depolymerizing factor 3
16.1942	17.3235	16.7166	17.234	16.7945	17.1147	15.9222	16.9533	16.0138	15.3289	15.0631	16.03	15.4594	14.7898	15.0677	15.9606	15.361	14.4839	15.6128	14.3787	14.8114	15.1744	15.5417	15.4022	16.4394	16.0962	16.3369	16.7093	17.0352	16.925	16.9905	17.2637	16.5049	17.5423	17.3412	15.5886	15.9137	16.8367	15.8351	15.3173	15.6676	15.006	16.1796	16.0106	16.8636	16.9052	16.3878	16.9043	M0ZVA1	Phosphonopyruvate decarboxylase
12.0273	13.282	13.333	13.8842	15.0566	11.0452	14.5908	14.4179	15.2115	11.9069	14.1779	13.2627	10.9153	11.4432	13.5346	13.7699	11.9371	14.297	14.7231	15.8346	12.262	11.4408	14.771	14.427	13.9819	16.0786	13.6806	15.2926	11.7649	9.3448	11.9186	14.0206	12.0922	12.922	15.7569	16.8648	14.789	14.182	14.4507	14.313	14.6872	14.3054	14.8558	14.6851	10.1365	11.4469	14.5694	13.578	M0ZVB0	Oxidoreductase, 2OG-Fe(II) oxygenase family protein
14.2456	15.4761	15.566	15.4238	13.9409	14.3774	11.4555	13.927	13.7327	13.6005	12.4419	14.3837	11.2601	16.0331	12.8143	13.032	14.9474	16.085	14.6632	11.9861	15.7307	14.9749	14.84	12.7683	14.4695	14.5767	14.3493	14.9299	15.2825	14.8229	15.123	15.7441	14.7998	15.4286	15.5536	16.446	14.8712	14.0324	13.9576	12.1094	13.5504	13.6647	11.2173	15.8713	13.835	14.0487	15.0127	14.4032	M0ZVF7	Phytoene dehydrogenase
12.1797	15.5904	14.4448	15.088	14.2193	13.7329	13.0841	14.2646	13.996	12.4439	11.4205	11.8984	10.9084	11.1789	11.0519	11.9358	12.0909	12.3328	11.0768	11.3197	12.1291	13.5066	14.2915	12.3935	14.6393	14.9529	15.3	15.7445	15.5081	15.156	16.0787	16.2571	14.9971	15.5681	16.1542	14.1957	12.6696	13.3602	13.2541	11.6317	12.8366	13.6797	12.2083	14.1062	14.7827	15.2071	12.9285	14.1711	M0ZVF8	Phytoene dehydrogenase
16.6271	16.5904	16.7588	16.3862	16.0985	16.4386	16.2309	16.2347	16.2474	15.5227	15.9148	16.0433	17.1394	17.2761	17.2275	17.3866	16.2326	16.2819	17.7121	17.6495	16.8387	18.0153	18.2257	17.4292	16.7511	17.3342	17.0655	16.7047	16.5352	16.0442	16.5919	16.8775	17.1718	16.4283	16.2027	16.3443	16.9913	16.8212	17.1876	17.1298	17.3156	18.1245	17.4711	16.8935	16.5771	17.1055	16.9366	17.0538	M0ZVI1	Glucose-6-phosphate 1-epimerase
18.0478	18.5545	18.4816	18.2897	17.2579	17.7769	17.6849	17.779	17.2862	17.5344	16.1972	17.9196	17.2346	16.9928	17.4911	17.5002	17.1518	16.3127	17.495	17.1845	16.8297	16.7706	17.0429	16.895	17.8964	17.8601	16.6231	17.0191	18.4548	18.1747	18.2662	18.2971	17.535	17.8821	18.1734	17.4969	18.4667	18.2403	18.1005	17.8816	18.4978	16.935	18.6328	18.1954	17.8558	18.0269	18.2881	17.9091	M0ZVI2	Inorganic diphosphatase
15.069	17.2367	16.3874	16.797	16.4377	16.4121	16.2791	16.5258	16.9712	16.3314	15.8862	16.2155	16.6187	15.7518	15.0324	15.6129	16.8643	16.7485	15.9974	15.3314	15.134	16.4887	16.6284	15.8084	16.2756	16.3206	17.0206	16.4762	16.4919	16.507	16.9465	16.9248	16.6558	16.7432	16.4833	16.2799	15.9091	16.4013	16.0448	16.1432	14.4049	14.6413	15.4282	16.4142	16.642	16.4335	16.2083	16.5708	M0ZVI4	Protein yrdA
16.1386	16.8968	16.5086	16.525	16.2557	17.0378	16.7314	16.9827	16.2341	16.2438	16.2679	17.7172	16.9064	17.1146	16.6576	17.1629	16.765	17.987	18.5583	17.5436	16.0489	16.9531	17.6258	16.8571	16.275	15.9236	16.4951	16.3928	16.9022	17.2277	17.5803	17.0643	16.6961	16.7112	16.5434	16.3595	16.0925	16.4966	16.6466	16.6314	16.126	16.1772	16.443	16.6708	16.5766	16.223	16.2725	16.7482	M0ZVJ6	Proteasome subunit beta
17.076	16.3195	16.4178	15.8663	15.4833	15.0249	14.4247	15.7415	14.2799	14.9362	15.9045	15.9801	16.7154	17.6646	16.5366	17.1971	17.9971	17.4764	17.3506	17.3337	17.0004	16.4455	15.6918	14.147	10.3265	12.8123	10.5944	12.177	14.7413	15.7466	15.0022	15.0441	12.6078	13.3255	12.6625	11.4513	16.352	15.3192	14.3514	15.8228	14.4642	13.6691	15.0067	13.6107	15.5642	16.2775	16.575	16.682	M0ZVK4	Abscisic acid and environmental stress-inducible protein TAS14
15.3335	16.8586	15.9565	16.3095	17.0226	17.1179	16.79	16.8337	17.5301	16.652	17.363	17.2354	16.423	16.4495	14.5529	16.3097	15.6749	17.3874	17.8216	16.0004	16.1999	16.8922	17.3004	16.3276	15.8297	16.0247	16.8356	16.6699	16.1967	16.4045	16.5464	15.5105	15.4503	14.537	15.3183	14.2975	15.9388	16.3324	15.6404	15.9977	15.9605	16.6775	15.5565	16.641	17.0113	16.8037	15.3036	16.6104	M0ZVL8	Serine-threonine protein kinase, plant-type
10.7735	11.3449	12.2185	11.5413	12.3616	9.84371	11.2305	16.8018	12.713	13.8868	10.7692	11.0924	13.8539	16.8145	11.2439	11.2766	12.3628	12.6957	12.6297	15.3484	12.2615	13.2508	10.8871	16.3356	13.2294	15.1043	11.9465	14.1495	12.0323	15.8175	10.4791	17.4035	13.3767	11.9861	12.8447	12.6212	10.1691	17.7397	11.4107	9.07107	15.7697	15.0959	12.6669	11.8035	17.6078	10.739	11.5084	12.7323	M0ZVM3	Ferulate-5-hydroxylase
16.4973	15.6545	16.8022	16.3401	16.4115	15.9903	15.923	16.4752	17.0476	16.6862	18.2846	16.2198	16.8963	16.9089	18.1148	17.1321	16.2564	16.4567	15.3905	17.3782	17.8584	17.2878	16.996	17.8819	15.9562	17.5723	18.0521	16.6692	16.6998	17.3913	17.9027	17.5322	17.5956	16.4152	17.4011	17.3598	17.5776	17.4855	18.3491	18.7529	18.4937	18.5843	19.6843	17.1471	17.2925	18.2793	18.8711	17.7383	M0ZVM9	Fructose-bisphosphate aldolase
16.3102	16.8327	17.0249	16.9119	16.1667	16.1098	16.2412	16.2913	17.2411	16.257	17.2531	16.1287	16.6628	17.3604	16.7113	16.709	17.7219	17.7441	17.7477	16.5329	17.6733	17.4718	17.666	17.0766	16.0761	16.1249	16.2805	16.5673	16.4428	16.7365	16.579	16.0861	15.6408	16.5226	16.6993	16.2037	15.9436	16.1601	16.5632	17.2827	16.821	16.1351	15.9929	16.9566	17.1245	16.1828	16.5343	16.1272	M0ZVP6;M1C259	Small nuclear ribonucleoprotein Sm D3
16.3634	13.1732	14.2582	11.5074	15.0443	14.0769	15.5184	14.9409	14.7932	13.0764	12.5771	12.4455	14.7772	13.8965	15.4419	14.1505	17.0744	15.1254	14.4741	14.3015	16.2401	16.067	14.7084	14.9057	12.1996	14.9981	14.3177	13.0891	13.1411	13.4796	13.6206	13.9103	15.1023	11.3836	11.159	13.8524	13.5486	11.5506	10.5216	13.6122	16.6429	16.7434	16.2045	15.6268	13.2049	14.089	15.1742	14.8928	M0ZVQ2	Flavanone 3 beta-hydroxylase
20.7468	19.4823	20.325	19.3772	20.9689	21.4178	21.6616	21.201	20.8964	22.0257	22.774	22.0424	22.1184	22.6827	22.9241	21.547	21.2471	22.121	21.6994	23.392	23.1635	22.5635	22.6253	22.7649	19.8757	20.4362	20.8071	19.8994	20.3775	20.9379	21.1768	20.4029	21.2663	19.9218	20.3195	20.4216	21.4445	21.11	21.9515	22.5367	22.0305	22.4704	22.5518	21.2897	21.1462	21.8404	22.1198	21.8239	M0ZVR1	Ferredoxin--NADP reductase, chloroplastic
13.8869	13.5533	12.9407	14.0432	12.0904	11.9717	13.5786	13.8491	14.598	14.9648	15.5306	14.1971	11.6537	10.6979	12.2033	13.1461	12.4285	12.2489	11.8608	12.3382	13.2583	13.2793	11.3397	11.2504	13.2892	14.4708	13.955	14.5747	14.0822	14.6461	13.11	13.2969	11.913	14.0584	15.3515	14.3216	13.7532	14.0265	13.1992	13.952	13.7439	12.5412	14.7381	14.531	13.3411	12.9347	10.9787	13.2007	M0ZVR3	Cellular nucleic acid binding protein
13.0994	12.8707	9.88703	11.4382	12.7844	11.7404	10.1024	11.4804	10.951	10.783	11.7493	13.2406	12.3015	10.373	11.6541	10.6089	11.8909	14.4478	15.2294	10.7189	12.1377	18.3219	12.1982	11.1498	11.2588	11.4727	15.6192	0	15.6656	14.8808	16.2704	15.9477	13.6854	15.6752	16.6796	14.7815	11.2331	13.8136	9.78739	11.7696	11.9843	11.4957	13.1407	15.5059	8.75043	17.0834	10.439	11.8828	M0ZVS0;M0ZVS2	Senescence-associated protein
15.8948	16.0284	15.9081	16.6807	16.918	16.3312	16.3173	16.4649	17.0232	15.7828	16.567	16.5039	16.2643	15.8615	15.6649	16.4686	15.9875	16.586	16.762	15.6908	15.4705	16.4323	16.4901	16.1432	15.4737	17.601	16.8742	17.2782	16.4946	16.8425	16.8736	16.4965	15.8659	16.3562	16.8428	16.7736	15.7076	15.8185	15.8411	16.3461	17.1004	16.5275	15.8892	16.4191	16.5815	15.7523	15.831	16.3291	M0ZVS6;M0ZVS7	26S proteasome non-atpase regulatory subunit
16.7423	16.9005	16.2077	14.9237	18.25	18.758	18.5178	17.7784	17.9132	18.8256	19.1208	15.7254	18.8694	17.8808	16.5447	15.7697	17.1002	17.1183	18.9183	18.0304	18.7086	17.182	18.8254	16.9159	17.6265	17.3903	18.4929	17.8823	17.0458	16.5486	16.6045	16.9055	17.6465	17.7089	14.4174	13.2541	17.7371	18.1054	13.8969	18.3285	18.207	18.5736	17.8314	15.1896	17.8402	17.1543	14.1982	13.1705	M0ZVS8	Alpha-mannosidase
17.8532	17.9179	18.345	18.4098	17.5479	17.6653	17.875	17.6335	18.4078	18.1968	17.6708	18.2387	18.9554	18.4544	18.8203	19.1262	18.3935	17.9345	19.0124	18.8822	18.6591	18.6713	18.9814	18.7289	18.7242	18.2102	18.4065	18.4707	18.2935	18.1564	18.4294	18.7221	18.0516	18.6533	18.5299	18.4394	17.3373	18.3132	18.2958	18.0405	18.2929	18.2831	18.3295	18.1054	18.0277	17.9903	18.0945	17.9248	M0ZVT8	Dehydroquinate synthase
15.1901	16.0323	14.757	15.6558	15.7767	15.5229	13.8484	15.2024	15.2501	13.389	14.1812	13.9112	9.30812	17.4681	13.8876	12.5958	14.2347	11.1679	11.7573	11.5032	12.5713	12.909	12.5017	11.1577	15.6768	16.2085	15.6237	16.0982	16.1776	15.6994	15.5037	15.8527	15.7635	16.0746	15.6499	14.8587	14.8139	14.4159	14.4041	13.1538	13.9576	14.622	14.3684	15.2169	15.6888	15.3336	14.4078	15.4912	M0ZVV4	DNA-directed RNA polymerase subunit
12.5683	14.7728	13.0864	14.3286	14.5585	14.3909	14.4588	14.5199	13.5997	12.6685	14.669	13.0165	12.372	13.2245	11.8768	12.8598	13.468	15.699	14.6043	13.3893	12.3393	13.9017	13.8338	12.5093	14.0772	15.2364	15.2162	15.7032	14.6978	14.3725	14.4424	13.6633	14.6773	13.5759	13.788	14.6099	12.2877	12.9681	12.8721	12.1347	10.3983	13.0835	11.9169	13.6795	14.0128	13.2027	12.3999	14.2362	M0ZVV5	Phospholipase D
11.3923	12.1786	12.2414	12.9955	12.9201	12.5857	12.8484	12.9966	11.4259	9.79185	13.0592	11.16	11.0859	11.6383	11.7081	12.4539	12.1854	14.3154	13.0557	12.7852	10.4098	12.1227	13.1112	10.8682	12.2234	13.824	13.9287	14.0176	12.3209	11.639	12.5272	11.8311	12.1181	11.5479	12.0478	13.2118	11.497	11.4718	12.2571	12.1699	11.3331	10.4353	10.3657	10.3446	12.9165	11.3641	11.9151	10.992	M0ZVV7	Phospholipase D
15.7619	17.0933	15.7093	17.0448	17.5434	17.4648	17.0825	17.1831	17.3885	16.8944	16.5701	17.3508	16.4639	16.7654	15.1952	15.2725	16.4573	19.1453	18.5678	16.7001	15.1751	17.271	17.8339	16.555	15.9111	16.5344	16.898	17.393	16.3732	16.9469	16.8645	16.2843	16.2236	16.3625	16.4226	16.2899	15.5022	16.4305	15.3276	15.5869	16.2668	15.9103	14.4389	16.206	16.985	17.3087	15.7094	17.7447	M0ZW28	H1 histone
12.6294	12.6755	13.0526	13.6408	14.0687	10.5564	14.0747	13.7507	11.2895	11.086	15.1711	13.4606	13.0037	11.3128	12.5528	12.3003	14.1042	14.825	11.6425	15.7262	10.9853	13.9134	13.9972	13.8544	14.3838	15.9692	14.5269	15.3879	15.3476	12.6359	13.5911	13.9483	13.6923	9.20641	14.0831	15.0382	11.9489	13.8432	13.4602	14.668	13.6391	14.6444	13.5164	14.9867	14.2552	9.83254	11.6564	14.2105	M0ZW51;M0ZW52	Ascorbate peroxidase
17.9034	17.3338	17.6082	17.0279	17.3993	17.1842	17.6342	17.2025	17.2909	17.2886	17.4648	18.054	18.7707	18.8932	18.7468	19.2467	17.7949	18.7357	19.6685	19.4612	17.8489	17.9363	19.0762	18.6161	17.6413	17.4076	18.5483	18.0115	17.8439	18.2672	18.3063	18.0914	18.5112	17.5126	17.6501	18.0252	17.9332	18.673	18.3374	18.2606	18.2443	17.5401	18.4747	17.5335	17.3646	17.5677	18.6069	18.5305	M0ZW66	Usp domain-containing protein
17.3636	17.2532	16.8416	17.026	17.0623	17.6116	17.6717	17.129	17.366	17.3087	16.8002	17.818	18.2496	17.5906	16.997	17.6934	15.8088	17.6528	18.5444	18.328	18.0344	17.1023	18.3071	18.01	17.4613	16.5023	17.0487	17.4668	17.5833	17.2181	17.7307	17.696	16.4073	15.752	16.1662	16.5088	15.9597	17.1418	16.5664	16.665	17.0841	16.6764	15.5921	16.2749	17.4897	16.7386	16.0249	16.4005	M0ZW73	Aspartic proteinase nepenthesin-1
13.9754	14.2139	16.0199	16.3495	15.9752	16.5016	15.4098	16.428	16.6001	17.1208	15.5556	14.5372	14.9645	16.9697	14.0234	15.1307	15.5609	14.8328	14.5742	15.0568	15.0159	15.1472	14.5549	15.4953	13.5574	12.6391	15.0538	14.9307	15.5941	16.2465	16.2293	16.6322	16.3216	17.2635	16.1629	18.8952	14.5278	15.4165	15.3782	15.6334	15.7107	16.0708	15.9016	15.6827	16.0132	16.1654	15.7705	16.1924	M0ZW80	Amine oxidase
11.3565	11.1226	11.713	10.0756	10.946	11.3148	12.507	13.6314	12.8326	11.0272	12.3238	12.9044	11.481	11.9945	11.953	11.4563	11.787	12.5239	12.9453	11.9058	11.1981	10.3644	12.255	11.7803	13.0147	12.9306	11.0143	11.0831	12.3244	13.9881	13.7408	12.6667	12.0985	12.4844	11.123	16.1276	10.6078	11.0632	13.5999	12.0014	11.1087	11.5236	11.0418	17.1364	10.3967	12.0195	11.3712	15.215	M0ZW90	Senescence-associated protein
15.6936	13.5358	14.9608	15.1716	15.1448	14.8308	16.3774	14.7716	14.296	14.3149	15.5731	14.4488	15.185	14.0254	16.0423	15.2873	12.576	16.9507	16.6561	16.9562	14.9855	13.2671	15.327	16.5235	13.297	14.5807	13.736	14.7565	13.1675	14.4792	14.9132	13.7123	14.277	13.4193	15.1228	15.6387	14.6143	14.7484	13.7821	14.7979	14.6769	12.3265	13.407	14.0059	13.3826	12.4044	15.3142	14.5489	M0ZWA5	ST225
18.715	16.1987	17.7781	17.3302	17.0663	16.9616	18.4196	17.4591	17.0294	15.5108	15.6974	15.208	17.2652	16.0441	17.7379	18.3248	16.0215	17.0226	17.2673	18.6046	14.7705	14.6695	15.1084	16.2044	17.7357	18.8977	17.6581	17.9612	16.7094	16.6911	16.7002	16.7972	15.5965	15.8443	15.9194	16.9644	16.9413	17.6491	17.0325	17.6123	17.8895	17.3873	18.026	18.0852	16.6408	16.2386	17.1364	15.8677	M0ZWA9	Phenylcoumaran benzylic ether reductase
15.7575	17.6836	17.0622	17.3639	17.0541	16.2704	16.9918	17.0362	17.3243	16.2048	16.4183	14.6159	16.1335	15.2506	15.4726	16.2907	16.5569	15.0488	16.0884	15.7171	15.3779	16.8351	16.8043	16.2603	16.4968	16.7241	17.0632	16.9543	17.098	17.0712	17.2496	17.1401	16.6608	16.6223	17.0652	17.1028	16.246	16.3869	16.2104	15.8664	14.882	15.5963	15.4592	16.8173	16.8343	16.9069	15.8111	16.6786	M0ZWB1	Protein yrdA
16.4165	16.2761	15.8292	15.0391	16.3604	16.1257	16.3551	16.6744	15.8918	17.3608	17.3019	17.4166	15.1716	16.2448	16.2197	15.4117	14.5632	14.3215	14.9359	13.7984	15.8635	14.9815	15.2034	14.3711	14.5096	14.9504	14.6225	15.1279	16.8297	16.7911	16.8135	16.3345	16.1569	14.4436	14.6367	15.5568	16.3361	15.1489	16.1544	16.4311	16.9014	16.2986	16.9895	15.2917	14.7804	16.83	16.6065	16.7375	M0ZWB6;M0ZWB7	50S ribosomal protein L31
18.3326	18.6428	18.325	18.0407	19.3744	19.3095	18.8203	18.83	19.7902	19.2642	19.0021	19.7794	18.9168	19.3546	17.8367	18.0361	19.5576	19.3322	19.4747	18.956	18.59	18.919	19.1257	18.4641	19.0073	18.6389	19.1493	18.5928	18.548	18.4507	18.4831	18.4971	19.0404	19.2881	18.7872	18.7964	18.117	18.1178	17.9595	17.6588	18.0714	19.3483	17.8488	18.2126	19.3496	19.3788	18.3816	19.0722	M0ZWD8	Pre-pro-cysteine proteinase
14.1597	16.3132	14.416	16.6079	16.4131	15.8411	17.2686	15.8927	15.0061	11.7244	12.4872	12.4647	13.9179	15.1504	14.5387	14.8301	15.7545	17.3389	16.4396	16.2453	15.4748	16.0955	16.7895	15.1456	14.8749	16.4179	16.9065	16.3954	15.23	14.9734	15.8781	14.7705	15.2845	14.9819	15.9134	16.7602	15.3521	14.7768	14.2686	14.2194	14.4396	15.505	15.277	15.8871	14.5224	15.3581	15.2968	16.5591	M0ZWF2	Galactose oxidase
12.254	12.2553	13.0032	13.4029	14.5703	14.4996	14.9445	14.5447	15.1442	10.5072	13.9163	14.6809	13.6829	14.4024	13.4067	13.1163	15.5678	16.1811	15.087	14.7369	13.4116	12.8944	14.7729	11.7325	13.8563	15.1944	14.9986	15.3572	14.6468	14.6413	14.4627	13.2221	11.6777	10.8281	11.5946	13.3446	11.4646	10.2277	11.722	10.4739	13.896	13.6322	13.8336	13.7479	14.1151	13.3637	11.3498	14.3106	M0ZWF3	Galactose oxidase
13.5127	14.2438	14.3364	14.4576	11.9861	11.3276	15.6989	13.87	13.6817	10.4833	9.59968	11.5502	13.5244	12.9148	15.0584	14.0012	12.1883	13.0854	14.2348	14.5358	14.0429	14.1789	15.2163	15.2043	14.4071	14.1845	12.6345	14.6401	13.5315	12.4549	12.2483	13.3497	12.9768	14.001	14.4823	13.9372	13.4238	13.7307	13.7844	14.3757	13.5075	13.9123	13.4766	14.6355	13.7055	13.8004	13.4009	12.6481	M0ZWG2	Protein RCC2
12.7212	11.4261	12.8221	13.4189	12.1506	11.5319	13.0067	11.8735	11.7645	12.0023	12.8543	11.6462	12.7172	13.3455	14.8451	14.2604	13.4272	12.9454	11.7919	14.527	13.6014	13.0096	11.8545	14.4813	13.3518	13.2043	13.4201	13.3167	11.7677	11.1113	11.6259	11.1426	11.3943	11.4932	13.4955	13.7192	13.9198	12.673	12.6622	14.1683	13.1034	11.7438	13.2646	12.7356	12.4287	10.8832	13.0375	10.8255	M0ZWG5;M0ZWG6	Iqd32 (IQ-domain 32);calmodulin binding;Iqd32 (IQ-domain 32);calmodulin binding
15.7516	15.2926	14.1585	14.0979	14.5029	15.2275	14.5401	14.3346	14.3012	15.378	14.15	16.6621	15.4156	15.6942	15.0474	12.6657	15.2908	17.498	16.3333	14.7943	14.6965	15.9733	14.5422	13.208	14.0591	14.2772	14.4977	14.5568	15.5849	15.2523	15.1312	14.5721	14.3122	14.8475	14.3275	14.3894	15.461	14.3464	12.8058	10.0418	14.3379	13.1112	14.2728	13.1848	13.9635	13.9296	12.8196	14.2779	M0ZWH0	5'-3' exoribonuclease
10.7966	11.3439	13.8467	13.5555	12.4715	12.5804	13.51	13.0621	14.51	12.4804	13.7219	12.5146	14.324	11.8327	13.1115	14.0815	11.9732	14.2142	14.7067	15.1668	14.4964	14.0007	13.8119	14.1492	10.4816	14.3225	13.6464	14.43	11.5518	11.6383	13.2913	12.0042	13.1621	13.4442	13.7039	12.9684	10.7875	14.7039	14.6306	14.966	15.5556	14.9056	14.408	13.7185	13.7763	13.9578	14.4699	13.9126	M0ZWJ0;M0ZWJ1	Maf protein
12.5476	11.2985	13.7652	13.4293	15.1544	14.4673	15.3227	13.7099	14.5438	13.1122	12.7118	12.445	14.3319	11.1486	16.1577	16.1818	13.5547	16.6181	11.9104	13.0311	15.2969	14.2846	13.3781	12.0302	14.6161	15.0407	14.778	15.3236	14.6839	14.4571	14.9258	13.5472	15.0558	14.9018	14.0084	14.8947	13.6891	14.545	14.2229	15.4008	12.1555	15.1075	11.7384	13.293	14.2974	14.7316	13.3415	16.3086	M0ZWJ3	Sugar transporter ERD6-like 6
20.4525	19.98	20.3267	19.9681	19.9156	20.1431	20.2368	20.0544	19.8212	20.3573	20.3306	20.0435	20.3831	20.4593	20.8755	20.6494	20.7044	20.4968	20.8606	21.4324	20.2569	20.2541	20.4519	20.8765	20.1746	19.8553	19.8093	19.7054	19.5249	19.5797	19.5727	19.7844	19.8445	20.0972	20.208	20.1963	20.2016	20.299	20.2382	20.5319	20.2093	20.0706	20.4341	20.4459	19.9627	19.7949	20.2173	19.8686	M0ZWK0	Proteasome subunit alpha type
18.1228	18.878	18.143	17.9998	17.8261	18.0313	18.0588	17.9196	17.7611	18.4962	17.744	18.4692	16.8724	17.3849	17.3139	17.3314	17.5826	17.4866	18.0862	17.4271	17.4852	17.1079	17.927	17.4558	16.9081	17.5509	17.4736	17.6847	18.0906	17.4169	17.8675	17.9582	18.0822	18.1448	17.7017	18.0157	17.6262	17.716	17.6527	17.6481	17.8639	17.8714	17.883	17.7276	17.1979	17.738	17.6544	17.9817	M0ZWK1	Ornithine transcarbamylase
10.3308	11.5667	12.4888	12.6149	12.3464	11.7075	12.135	10.625	12.2383	11.5259	10.713	11.3433	12.2413	13.5893	10.9067	10.8288	12.3206	11.827	12.2841	13.0124	15.7899	12.6894	11.8458	12.2648	11.0452	13.2106	12.6199	13.117	14.1673	13.0751	12.6557	13.7261	12.5518	13.7435	16.9656	12.5699	11.1061	11.0121	13.0802	12.7133	13.9723	14.9248	11.9931	12.575	13.7108	12.0184	14.1884	10.5788	M0ZWL5	Peroxidase
15.1586	13.6095	12.2704	13.1827	13.7457	15.3016	13.5054	13.8861	14.0714	15.419	16.3771	17.1082	14.0737	14.0605	12.8693	14.4015	14.4656	16.0478	15.4036	15.0722	13.3232	13.9936	16.7675	13.6381	15.175	15.245	15.2256	14.8666	15.5604	15.8709	15.1224	14.841	13.8156	14.0195	15.3001	13.9504	14.9617	13.6589	13.8444	12.8602	15.5172	14.5003	14.031	13.8398	13.6855	12.3477	16.0702	16.5673	M0ZWN2	Thioredoxin
16.8728	14.9499	16.4038	15.8166	16.276	16.0174	16.8525	16.32	16.3659	16.2193	17.791	16.5513	17.1419	17.3032	17.3711	17.2606	16.8401	16.8171	16.7705	19.1529	16.4617	15.8097	15.3194	16.9821	16.3999	16.446	16.2519	15.9883	15.4286	15.194	15.1038	15.1943	16.0799	14.8979	15.8826	16.1504	15.4884	15.4357	15.5696	16.5823	16.303	16.233	16.4097	16.4459	16.1938	16.3893	17.5562	17.1134	M0ZWN3	Cysteine protease
18.6426	13.5382	16.4393	15.0662	12.0299	13.1693	11.4627	12.3815	11.9949	11.0215	13.3898	11.7341	16.7979	13.2917	16.4911	14.1925	14.9922	15.1043	14.0384	13.8387	16.3786	17.9734	17.8158	16.2161	16.4236	18.0012	17.4342	16.4092	12.7431	13.56	11.8004	11.6844	17.0011	13.5479	14.6185	16.9849	16.8921	17.0773	16.3473	15.5034	14.0178	12.4231	11.9254	14.1097	14.8554	13.9575	15.8321	16.1366	M0ZWN4	Purple acid phosphatase
11.6982	13.8165	15.5152	15.2297	15.6794	14.8417	15.2432	15.9103	16.0389	14.3808	15.5445	16.1422	14.874	12.6345	14.9097	14.5749	15.4594	15.4961	15.3865	15.1256	15.2524	15.9179	15.7056	14.7394	14.9206	16.2769	15.9169	16.4762	14.1925	13.762	15.0978	14.4613	15.4532	16.3316	15.6178	15.8394	13.7695	14.2748	14.9364	14.9069	16.0702	15.922	14.4859	15.1839	15.5748	14.3534	14.7076	15.5566	M0ZWP5	Coatomer subunit alpha
12.4576	14.5686	13.0329	14.7255	14.9992	14.968	14.585	14.5439	13.4532	13.1126	12.8835	14.2428	11.8797	10.4702	11.5148	11.7746	13.7109	15.5274	13.8456	12.3419	10.729	14.1486	14.3808	10.8065	14.5876	15.0091	15.1195	15.8821	14.7757	14.5017	14.8585	14.4372	15.4817	14.6985	14.5762	14.7931	12.866	12.2353	12.5644	9.94912	10.6083	14.042	12.6559	13.7069	15.1229	13.6432	12.9234	15.029	M0ZWP6	Tetratricopeptide repeat protein, tpr
13.2975	13.1891	13.7757	14.4305	15.2205	14.5591	15.3237	14.94	15.2634	13.6294	15.5537	14.2666	14.1183	13.1132	12.9988	13.7001	14.9351	15.4862	14.5878	14.3321	12.487	14.2133	13.8653	13.0661	12.604	15.1151	14.9308	15.4191	13.5985	13.2171	13.7005	13.2931	14.2966	13.5445	14.5775	15.2988	13.2819	12.8971	13.1926	13.2604	14.3894	15.2285	13.6115	14.537	14.9152	14.0396	14.4495	15.4324	M0ZWQ6;M0ZWQ7	TLDc domain-containing protein
11.0657	11.8741	11.5033	11.6797	11.8434	11.5228	11.8563	11.163	12.8681	10.487	12.7176	13.5799	11.5072	10.8932	11.2411	10.5853	11.5214	12.6358	11.7715	11.4844	11.38	11.1938	11.7885	11.7212	10.4716	11.7664	11.2395	12.1337	9.8988	13.682	10.7286	11.7114	13.1483	9.11651	10.1459	12.057	10.885	11.5481	11.5408	12.6447	13.4092	12.6152	12.5593	11.3125	10.5226	10.7384	11.6386	10.9962	M0ZWR5	Diphthine methyl ester synthase
19.2189	11.9372	18.7484	18.1078	18.4087	16.9095	19.0608	18.1208	18.5733	19.7944	19.6434	18.8058	18.9786	18.9018	19.5241	19.1348	20.7628	20.4516	20.1499	21.3105	10.0609	9.89151	0	6.83445	16.2713	13.4321	19.7937	19.2366	12.1441	12.046	17.4761	17.519	11.8591	12.3067	19.3809	19.6139	10.8479	18.9987	18.8566	18.9884	19.01	19.486	19.7898	19.4833	19.1145	12.4701	19.6089	18.9617	M0ZWR8	Uncharacterized protein
10.6996	10.1054	10.3436	11.9769	11.8486	12.3437	12.0319	10.1654	13.2412	13.4566	14.1947	12.2125	11.5345	11.6547	12.2141	9.77024	11.4434	15.4375	12.7011	12.4383	10.5744	11.4626	11.5217	10.2326	18.2729	13.8617	12.5413	12.3909	12.1193	10.8094	11.138	11.7986	11.5646	11.3054	12.1166	13.794	11.6681	13.2241	10.2131	11.6385	13.0838	12.0144	11.7252	11.7932	13.3364	12.8874	12.5499	8.40218	M0ZWS3	tRNA (adenine(58)-N(1))-methyltransferase non-catalytic subunit TRM6
16.0818	15.5911	15.4341	15.1999	15.9006	16.542	16.0948	15.8941	16.3423	15.7235	16.6381	17.3676	17.0007	17.182	16.4559	17.1428	15.13	16.2649	16.762	16.185	15.6079	15.6827	16.5813	15.6986	15.1289	15.1052	15.0583	15.8799	15.1437	14.9841	15.5956	15.097	15.3131	13.843	14.4222	13.9697	16.0548	16.4798	16.805	16.8643	16.7802	16.1492	16.0838	14.9604	15.8161	15.0391	16.0179	16.0467	M0ZWT2	Endo-1,3-1,4-beta-d-glucanase
12.2266	11.8518	15.4307	13.1737	10.9753	15.4404	12.0699	13.6497	14.5505	13.4243	13.5287	11.9889	10.6604	11.7508	9.97985	16.4925	11.5912	13.2457	12.2151	15.7996	12.2231	12.7351	13.024	10.5638	13.4419	14.5028	11.9874	14.3237	11.5075	12.2792	13.1456	15.3829	14.7683	14.2802	14.6633	13.9697	14.3819	13.7759	13.9239	13.2765	12.2759	10.634	13.1028	14.0636	14.1664	13.862	13.5891	14.0651	M0ZWV1	Rrp4
15.3355	15.2955	15.4781	15.1736	15.04	15.737	14.7798	14.9684	15.5988	16.03	15.6641	15.731	15.6122	16.1636	15.216	15.6311	15.4873	15.2899	16.9062	15.7607	15.5132	14.9135	14.8924	15.6536	14.9134	14.2969	14.3483	14.4306	14.9856	15.9683	15.5962	15.4273	14.794	15.3901	14.9727	15.1076	14.8267	15.2571	15.0937	15.6818	15.6141	14.8668	15.6327	15.1846	15.4709	15.0834	14.4077	14.7882	M0ZWY5	Sm-like protein LSM2
18.5589	18.2673	18.7586	18.6866	18.2415	17.4164	18.0548	18.4517	19.3332	18.8588	18.5322	18.3325	15.9634	14.4643	15.4859	16.0646	17.3602	16.4586	16.0331	15.3495	16.0728	16.8011	16.1459	15.6247	16.1286	18.396	16.9802	18.1706	17.4633	17.0265	17.878	18.01	16.9682	16.9859	17.4075	18.0812	18.2642	18.1036	18.1345	17.9597	19.1777	17.9257	18.6144	18.2383	17.4042	18.2346	18.4367	18.2712	M0ZWY7	Elongation factor Tu
12.1054	13.0493	11.9586	12.9185	12.2275	12.4582	12.4641	12.5395	0.221228	11.9694	10.7894	12.1603	0.749319	12.8395	13.2845	12.282	11.2359	14.4184	11.4848	11.5643	11.1125	14.1184	11.0446	14.7987	10.3972	12.0082	11.6208	12.8095	13.5653	13.7162	14.19	13.2661	10.5455	11.3152	12.2165	13.4139	12.1452	12.0006	9.89543	12.0697	9.17958	11.776	11.2576	10.7269	12.2717	12.5223	12.4003	13.3198	M0ZWY9	Synapse-associated protein
18.9208	19.0178	19.646	19.1289	18.5816	19.372	18.9672	19.5045	18.3953	19.1071	19.8057	18.22	19.4045	20.1549	20.904	20.7913	20.1171	18.8485	19.0489	21.6909	20.648	19.3472	19.2124	21.4588	20.1658	20.7589	20.6285	19.5259	19.1444	18.5879	18.5073	19.1017	19.4113	19.64	19.407	19.6651	18.1694	19.7096	18.9068	20.3756	19.7222	19.5792	19.8257	19.332	19.2973	19.0341	19.7739	18.4307	M0ZX70	RAB1X
15.057	13.8253	14.5502	14.2877	14.071	13.9287	14.6067	13.7742	15.1945	14.9835	14.805	14.7589	15.3333	14.6675	14.8016	15.9953	14.2409	14.9168	15.3781	15.3677	14.1577	14.1975	14.3732	14.7866	13.6797	14.4891	13.5732	14.3806	14.6703	14.6257	14.5931	14.8289	14.2114	14.1407	14.2306	14.704	14.7722	14.8511	14.3448	14.6667	15.1097	15.4049	14.7497	14.3011	14.3603	13.997	14.5131	13.8436	M0ZXA2;M0ZXA4	Copper chaperone
17.1625	16.2378	16.3976	16.2577	16.8627	16.5791	17.2448	16.7692	17.3688	18.0557	18.024	17.7874	16.3981	16.1402	16.643	16.2558	14.9615	15.3762	15.0553	18.6289	16.9955	16.8922	16.8107	16.7102	16.7982	17.2626	17.3273	17.0548	16.3144	16.3622	16.4789	16.5072	17.1896	16.5862	16.8351	17.3196	16.476	16.5911	16.4939	17.0036	17.8251	17.2267	17.0493	16.6189	16.5003	16.8491	17.1664	17.0082	M0ZXB6;M0ZXB7	ATP-dependent clp protease
15.388	14.1331	16.389	15.3801	15.3021	14.0269	15.8603	15.3916	15.9045	12.2331	15.344	14.7192	16.0006	15.7898	15.5155	15.6633	15.7858	15.1883	15.0143	15.7788	16.1244	16.1382	15.7661	16.4424	16.6507	14.4511	16.1147	16.3689	14.9598	15.1778	11.493	15.8556	14.8089	16.1477	15.673	15.29	15.7735	16.0723	15.8893	16.2634	16.3506	15.82	15.3985	14.8084	16.4777	15.4533	15.6487	14.6986	M0ZXB9	AT-hook motif nuclear-localized protein
12.2541	12.8235	13.753	12.6545	14.4861	12.9608	13.1815	13.2078	13.0975	12.4544	13.7161	14.1864	13.1503	12.1004	9.87946	12.6901	13.7114	14.847	11.0909	12.7973	14.1349	14.0795	12.728	12.6673	11.7105	13.4231	11.8623	12.3889	12.4946	12.1985	12.9757	12.4223	12.639	11.7132	13.3371	15.091	12.9547	12.4152	15.0507	12.548	13.2317	14.2243	13.5991	14.2005	14.5761	12.7857	13.1996	13.9476	M0ZXC9;M0ZXD0;M0ZXD1	DNA photolyase
14.5565	14.2521	14.2671	14.193	13.2074	12.8208	13.7704	12.9567	16.0307	14.8163	15.9036	16.953	15.1547	15.0142	14.8915	15.6735	16.3131	16.2891	15.4946	14.9982	16.2796	15.5011	15.8354	15.5965	13.0808	13.3809	12.5887	14.2219	11.1795	12.7243	10.6082	10.7683	11.2758	13.9309	13.5354	13.5447	12.4495	9.95025	14.0377	14.8269	15.1827	14.4582	14.3806	13.6937	13.6046	13.3111	14.1877	13.9759	M0ZXD8	Aminomethyltransferase
15.4142	14.8557	17.1888	17.1079	15.5614	15.6914	17.3545	16.4283	14.8146	17.2945	12.7469	17.2212	17.0152	16.9491	17.9633	17.5141	15.9219	17.4295	17.3926	20.4142	17.3314	18.8254	19.1476	18.8274	17.8444	16.2252	17.9823	16.5558	16.6289	16.0774	15.8861	17.341	16.5184	15.648	16.1387	16.6245	18.3691	16.8975	17.117	17.7216	17.4737	15.0394	17.7584	16.0323	16.8335	17.1701	17.8618	16.0912	M0ZXE1	P69B protein
17.8364	17.6603	17.2285	17.1418	17.8736	18.5523	18.6842	18.0676	15.9701	18.5402	16.3621	18.4565	17.5796	17.9588	17.2576	17.8346	18.3737	19.0606	19.9361	19.8543	18.4222	19.7026	20.3721	18.6485	18.394	17.532	17.4484	17.1917	18.3794	18.4831	18.3828	18.146	18.0105	17.8956	17.2866	17.4892	16.797	17.1304	17.684	17.4084	17.7477	17.5122	17.6589	17.606	18.5915	17.6644	17.3104	17.5239	M0ZXE2	P69E protein
16.5132	14.1678	15.3278	15.2305	16.747	15.1489	18.1117	17.0471	15.32	18.4732	14.8758	16.5682	15.3849	14.9724	15.6323	16.4767	15.8124	18.1377	17.4499	17.9662	16.1769	16.4777	15.6615	16.5357	17.8124	15.7882	17.7093	15.4949	16.527	16.2516	16.9054	17.0422	15.8923	17.5817	17.2042	17.09	15.3273	16.4375	15.4944	15.8144	16.4733	15.7334	16.9395	15.7633	15.883	16.3581	16.6142	14.5502	M0ZXE4	Serine protease
16.9545	15.8175	17.5552	17.7908	16.0376	16.3496	17.7606	17.7057	18.2616	17.3615	19.1024	18.2404	16.6733	16.0528	17.4605	17.3291	16.9103	17.4783	17.5783	16.8225	16.5831	16.5366	17.4416	16.734	17.9414	18.2232	16.3308	18.2205	16.8534	16.7745	17.6507	16.7649	17.0304	16.4803	17.2313	17.6592	17.2058	16.3825	17.0368	16.7994	17.3607	19.4135	16.5754	18.0328	18.7514	17.7584	16.6075	16.2511	M0ZXE7	ADP-sugar diphosphatase
16.2762	14.8218	15.6035	15.7467	15.8105	15.3821	16.4777	16.0114	15.9991	16.3464	16.5188	16.9643	15.4601	15.0504	16.1072	15.9836	14.6894	15.5589	15.0735	15.5834	15.4821	15.0398	14.8742	15.6493	16.4586	16.321	17.2115	16.6011	16.0472	16.5235	16.4101	16.315	15.803	15.5245	16.1632	16.7044	16.3266	16.3608	16.0208	16.3526	16.478	16.2181	16.6672	16.0548	15.5608	15.9903	16.5063	16.2782	M0ZXG5	ATP-dependent Clp protease proteolytic subunit
13.8307	12.8165	12.8511	12.497	13.2536	13.0397	13.4532	13.6066	15.2511	14.2744	14.786	14.6006	13.8188	13.3611	13.6194	13.57	14.091	15.3179	15.1953	13.5047	13.6179	13.7156	14.2117	13.5403	12.8475	14.728	13.2521	14.622	13.1906	12.279	10.9239	11.9851	13.3134	12.8931	12.8338	13.9162	12.9622	12.1482	13.196	13.5791	16.1174	14.3327	13.8002	12.8448	13.7089	11.7404	13.3313	13.9467	M0ZXK7	Acetylglutamate kinase
17.1022	17.104	17.1274	17.0289	16.6684	17.1405	17.5633	16.9501	17.1752	17.0009	17.0632	17.6259	17.1032	17.803	17.0409	17.8152	16.8278	16.9223	18.2979	17.525	16.7849	16.2571	16.9393	17.1206	16.7348	16.3045	16.5244	16.9024	17.857	18.2206	18.3349	17.9248	16.9468	17.0473	16.7636	16.6528	17.0463	17.1025	16.9451	17.1726	17.5291	17.001	17.3283	16.8007	16.8222	16.2703	16.4547	16.3314	M0ZXM4	U6 snRNA-associated Sm-like protein LSm3
16.4472	15.5581	16.4302	16.91	15.993	16.3945	17.0986	16.7007	15.4564	13.8771	16.8415	16.5015	17.0703	17.315	18.5534	17.8111	15.3834	17.5331	16.7873	18.5322	16.9374	17.2361	17.9068	18.6017	16.2515	16.9829	17.0029	17.1205	15.8772	16.7115	17.0619	16.2891	15.0017	14.4915	16.1032	16.6959	16.3593	16.735	16.6128	17.3134	16.1483	16.7495	16.5537	16.9419	16.0856	15.9543	17.1567	16.5736	M0ZXM8	Transporter
15.2149	7.39209	10.7736	12.8887	10.4449	11.4724	13.8384	12.5117	13.9244	15.9939	14.8752	13.8529	17.7106	17.6459	18.2877	17.0478	14.6938	13.4176	11.9415	14.5161	18.6688	17.6458	16.1293	19.0424	14.3259	14.0694	13.5882	13.6742	10.903	12.687	11.815	9.49241	12.7261	11.4745	12.3821	11.0142	17.0382	16.7145	16.9787	18.2837	17.449	16.4889	17.7551	13.9926	12.3878	13.1011	11.4032	14.3867	M0ZXN1	Citrate binding protein
12.7493	12.6808	13.38	12.2312	11.7831	11.0572	13.2633	12.2231	11.9121	11.1407	13.3483	11.1765	14.4371	14.4105	13.7135	14.1957	12.8098	12.4202	12.0904	14.547	13.6134	13.5697	13.6454	14.0388	12.0707	12.9635	12.6274	13.1365	12.3936	14.2047	10.9784	12.597	12.7949	11.5053	12.5979	13.3792	12.8654	13.3132	13.8166	14.3825	13.6708	13.6899	13.7659	13.87	13.001	13.1576	13.3785	12.755	M0ZXQ5;M0ZXQ7	Phospholipase C
14.6033	16.167	14.3504	15.9571	16.3266	15.9215	15.4974	15.8037	17.091	15.7808	16.1439	16.4295	13.7617	12.9137	13.3131	13.8856	15.8882	16.4123	15.1869	13.4954	15.3453	16.2091	16.0298	14.7096	16.5942	17.4833	17.0338	17.4901	17.6078	17.1434	17.3743	17.6627	17.3857	18.0957	17.3076	16.0373	14.7727	14.9123	15.7703	14.7807	16.5388	16.315	15.0963	16.3293	17.1204	17.2123	15.4519	16.6994	M0ZXR4	Nicotinate phosphoribosyltransferase
11.4929	14.4267	12.5417	14.4816	14.9712	14.569	14.272	14.0296	14.6802	13.7212	12.7223	12.9373	12.7747	12.7654	11.2033	9.94337	9.26318	13.2612	11.8069	9.12896	12.6802	12.9478	13.2189	11.2198	14.0468	14.8106	14.6211	14.7892	15.4259	15.2068	14.7745	14.8215	13.5371	14.3698	14.2577	13.5866	11.2553	13.1187	12.4039	11.4059	13.0839	12.8392	11.0001	13.2123	14.0854	14.0331	10.1113	14.639	M0ZXS8;M0ZXT0	RNA-binding protein
12.9843	14.3289	13.4782	14.5269	13.5202	13.3189	13.484	13.5627	14.2928	13.8122	13.6262	13.8262	11.1722	12.6731	11.6754	11.6522	13.3278	13.087	12.5563	12.9663	13.6342	13.164	12.8358	11.8614	13.96	14.4634	13.9309	14.8176	14.6366	14.8017	14.6415	15.1394	14.1045	15.2723	15.6431	14.8699	13.6339	14.0578	14.1695	12.2782	13.9687	12.8123	13.6584	14.7493	13.8234	13.7485	13.4449	13.6018	M0ZXT5	Phenylalanine--tRNA ligase
18.4052	17.9548	18.434	18.0278	18.3258	19.3011	18.9699	18.5601	18.0456	18.1817	19.2581	18.9772	18.759	19.0338	18.6973	18.4376	19.0437	20.3978	19.8698	20.0832	18.7922	19.2469	19.6863	19.7636	18.3756	18.1889	18.3811	18.5034	17.26	17.4396	18.1899	18.0963	18.4991	18.3287	17.8929	18.5323	17.8667	17.7841	18.0486	18.7477	17.7974	17.9182	17.9901	17.9939	19.2704	19.0613	19.2701	19.3291	M0ZXU8;M0ZXV0;M0ZXV1	Phospholipase C/ phosphoric diester hydrolase
12.782	13.3146	12.761	13.7543	14.6755	14.5062	14.1495	13.8398	14.8469	12.0582	14.5536	13.2781	13.438	12.9575	12.1603	13.397	14.7277	15.8078	15.1269	11.4599	12.9425	14.4093	14.0843	13.2057	13.9733	15.7651	14.4914	15.2968	14.5302	14.7047	14.2572	13.8584	14.2059	14.3613	13.77	14.3065	13.112	12.2108	13.4548	13.911	15.7118	15.1696	13.515	13.9807	14.6586	13.0957	13.7463	14.9641	M0ZXX7	Serine/threonine protein phosphatase 2a regulatory subunit A
16.5734	15.6109	16.0604	15.9772	16.3591	16.2884	16.434	15.7947	15.6993	15.0847	15.128	15.4285	16.997	16.1115	15.4749	16.1755	16.1825	17.5986	16.7948	17.1709	15.9277	16.7524	16.6043	17.2445	15.7578	16.7559	15.9293	15.8704	15.3359	15.1396	15.1475	15.1901	14.8921	14.8945	15.3033	15.8801	16.3873	16.0462	15.7335	15.9881	15.559	16.4654	15.4253	16.0858	16.5886	15.8936	16.2742	16.072	M0ZY03	Glycerophosphodiester phosphodiesterase
15.3493	14.7791	14.1991	13.9279	14.6469	14.5951	15.0799	14.6892	13.7299	14.5517	14.2914	16.0005	15.0389	15.166	16.052	15.0912	15.156	15.4777	15.9397	15.6468	14.6517	14.4681	16.0096	14.7285	14.783	13.718	13.8492	14.6177	14.6258	14.4464	16.2908	15.1549	15.1841	14.6861	14.5454	15.5793	14.1972	14.6555	15.0815	14.8402	15.1811	15.5197	15.1282	14.6782	14.1616	14.4021	14.6263	14.5981	M0ZY28;M0ZY29	D-aminoacyl-tRNA deacylase
17.4428	17.3251	18.4662	17.4885	14.0882	14.7234	16.1021	14.4892	17.1186	14.6272	15.5522	13.527	16.6771	15.8393	17.255	16.8803	16.3703	16.7873	17.4384	17.412	16.2207	13.8475	14.7223	16.5431	13.7481	15.9445	13.4192	15.2495	13.6184	14.6521	14.1353	13.2267	14.1205	13.7948	14.2803	14.9732	16.5532	16.2384	14.9417	16.0302	15.0982	15.5271	15.1995	15.3596	15.5575	14.6558	14.8407	13.877	M0ZY43	Peroxidase
19.8643	18.3398	20.0238	19.6644	18.5757	18.6062	19.4132	19.0084	19.6784	21.0844	20.6932	18.8536	19.9534	19.5727	20.8586	20.4462	18.7644	18.9369	18.615	21.5531	19.7784	18.692	18.5796	20.4608	19.4211	18.7277	19.1938	18.7959	18.4031	18.0085	17.9987	18.6416	17.8909	18.5291	19.3711	19.2297	19.296	19.4844	19.5021	20.3	20.0822	18.9881	20.1698	19.8825	18.4615	18.6291	19.5717	18.0966	M0ZY46;M0ZY47	Ferredoxin--NADP reductase, chloroplastic;Ferredoxin--NADP reductase, chloroplastic
16.87	17.7	17.4898	17.9248	16.6836	16.5409	16.9404	16.8197	17.5169	16.8258	17.2584	16.8033	17.1487	16.6732	17.2834	17.1435	17.5613	17.5939	17.6984	17.6176	17.779	18.0547	17.9265	17.8558	17.4981	17.7452	17.6435	18.1738	18.1711	17.5438	17.7805	18.331	17.8138	18.3231	18.3421	17.8063	17.0268	17.071	17.5462	17.3017	17.2576	17.3249	17.5771	17.4725	17.6988	17.533	16.8965	17.1366	M0ZY55	Acetyl-coenzyme A synthetase
16.4585	17.2337	16.9635	18.173	17.5482	17.445	17.9811	17.9636	17.8626	16.9542	17.2022	16.9507	16.1362	15.1087	15.5802	15.8805	16.5598	17.5316	17.0631	16.8885	15.3127	17.3312	17.3534	16.3244	17.3134	18.2048	18.5429	18.7608	17.5921	16.9958	17.2852	17.4389	17.1012	17.0764	18.4475	18.6082	16.2923	16.3947	16.3307	15.9952	14.4795	16.8277	16.1897	17.4317	18.0322	17.4121	17.1046	18.3969	M0ZY56	Plasma membrane ATPase
18.3215	17.3987	18.0965	18.0717	18.0859	17.6221	17.9363	17.569	19.7125	18.5251	18.9287	18.3021	19.0282	19.3785	19.21	19.4853	19.3167	19.0716	19.2759	19.4567	18.7078	18.2689	18.1859	18.6162	17.9101	18.5459	17.6416	18.1857	17.6545	17.6108	17.7404	17.9028	18.0995	18.2496	17.8346	18.1634	17.797	18.0328	18.3838	18.7487	19.3557	19.1798	19.1046	18.1635	18.7249	18.1138	18.6847	18.3553	M0ZY64	Spermidine synthase
16.2215	16.8611	16.2806	16.1711	17.4738	16.7247	16.7636	17.1977	17.0743	18.113	17.3188	16.9743	15.6358	16.9839	15.8359	15.069	15.1754	14.293	14.4742	12.8384	16.2303	15.0284	15.206	14.6964	15.6926	15.8383	16.4399	16.0216	17.3052	17.8395	17.4357	16.7756	17.4797	16.9137	16.5	16.0425	17.1504	16.7074	16.8688	16.7016	17.037	17.0505	17.2185	15.8873	16.4705	17.469	16.8484	16.9878	M0ZY84	30S ribosomal protein S13, chloroplastic
21.2724	22.7503	21.8159	22.0633	22.0131	22.4451	21.8905	22.3617	21.8974	22.2183	21.6463	22.4239	21.1793	21.8088	21.3405	21.2666	22.4183	22.5178	21.8722	20.8976	21.3895	21.7103	21.5777	21.2407	21.5804	21.2809	21.7676	21.7958	22.6669	22.2318	22.3597	22.3143	21.8921	22.5962	21.7649	21.9054	21.6087	21.2463	21.3395	21.3779	20.9103	21.0549	21.1664	21.5389	22.077	21.7927	21.1335	21.777	M0ZY89	Ribosomal protein S9
17.5329	17.5407	17.7331	18.0717	16.9373	16.9414	16.4726	17.0317	17.2192	17.3085	16.6035	16.7878	16.7857	16.2377	16.6423	16.8006	15.6901	13.9831	15.2026	15.2288	17.0666	16.3346	16.4206	17.4169	17.0355	16.3557	16.1774	16.2793	17.3007	17.0599	17.2824	17.778	16.609	17.4141	17.1442	16.9311	16.3957	17.7759	17.344	16.5349	17.2084	16.7825	16.8961	17.3284	17.9358	17.9881	17.8784	17.636	M0ZY90	Aldehyde dehydrogenase (NAD+)
18.7365	18.3769	18.3802	18.707	18.3966	18.2147	18.877	18.105	17.8573	17.5582	16.4662	17.8426	19.3042	18.9038	18.5702	20.3579	18.1667	18.1716	19.1869	19.6646	18.7281	18.0656	18.9906	18.2281	19.7724	18.314	19.2564	19.2962	19.1838	18.936	18.9181	18.9657	18.5912	18.9304	18.3636	18.1372	18.1238	19.3976	18.3359	17.9947	18.8304	18.3065	18.4481	17.9348	17.6487	17.0545	18.3898	17.9955	M0ZYC1	Protein disulfide-isomerase
17.3404	16.179	17.0898	16.841	15.0044	15.3993	16.2796	15.9007	13.9686	14.3024	13.4124	13.1972	17.6093	15.7835	17.2973	17.2805	16.5368	15.0679	16.5117	16.1015	16.7043	16.9298	15.8635	16.5792	15.2093	14.8292	14.5985	14.498	15.1864	13.7593	14.6004	14.791	15.7805	15.8769	16.8419	15.9822	16.6069	17.1339	16.889	15.7735	16.4198	15.8478	16.0135	17.0658	16.7621	16.7904	16.2289	16.0361	M0ZYC4	Thiamine biosynthesis protein ThiC variant L1
15.9374	15.9266	15.8079	15.7997	15.0639	15.2397	15.3829	15.4475	15.4709	16.0852	15.4471	15.495	15.3187	15.4572	15.6022	15.1659	16.1035	15.3452	15.6079	15.7965	15.8074	15.5145	15.3002	15.4652	15.6805	15.5661	15.622	16.0294	15.3834	14.9415	15.4426	15.7983	15.3948	15.5497	15.4825	15.8118	13.8456	15.621	15.4374	15.0681	15.7221	15.5915	15.6981	16.0022	15.291	15.7088	15.2249	15.2876	M0ZYC7	Anthranilate synthase
10.9139	11.9231	12.0158	12.2448	10.4823	11.2713	11.6894	10.9687	12.9268	11.2857	12.7254	10.4352	12.1756	13.0484	10.8194	12.0291	12.2563	13.598	14.0654	12.9608	10.3305	11.8501	12.5537	11.9581	14.7279	13.5086	13.7172	14.0198	13.275	12.44	12.877	13.5437	13.3958	14.2564	13.7583	14.3423	11.4331	12.5161	11.8972	12.3875	10.89	10.7926	15.4406	14.653	11.8749	10.9289	10.6825	10.5796	M0ZYD7	PMR5N domain-containing protein
15.9401	16.4168	16.5172	16.6838	16.1704	16.2107	16.3345	16.4815	16.6445	16.6315	16.0341	16.8663	15.5974	15.5391	15.7846	15.8781	15.9443	14.4761	15.1686	15.1356	15.9561	15.8815	16.2793	16.1966	15.4355	15.9023	15.6991	16.0682	15.8608	15.5693	15.9577	16.5805	16.4147	16.5662	16.7591	16.11	15.4406	15.914	15.588	15.449	15.9465	15.9226	16.3825	16.785	16.4539	16.5069	16.3109	16.4781	M0ZYE1	Hydrolase, hydrolyzing O-glycosyl compounds
15.1768	16.1762	16.4425	16.97	17.7438	18.0397	14.3429	17.5264	16.8097	16.8301	17.1348	17.2395	14.7997	15.0768	14.858	15.5819	13.8601	14.4069	15.6175	15.0051	14.4511	14.201	14.841	15.2259	17.0315	14.9422	14.4735	15.3149	16.2626	15.9448	16.1193	16.741	13.5452	17.613	15.7955	15.459	16.1486	16.4324	17.2738	16.3918	17.1841	16.8202	17.4823	17.1002	18.2254	18.3309	17.0059	17.6084	M0ZYF6	Asparagine synthetase [glutamine-hydrolyzing]
14.1307	14.196	13.569	13.7995	13.8529	14.55	13.8958	13.9427	14.7505	12.0661	14.2214	15.2782	15.2729	15.1298	10.6968	14.9706	11.3513	14.7066	16.2318	13.7198	12.1566	12.189	14.6957	13.1449	14.6815	13.2855	12.4106	14.724	14.7831	15.4777	15.425	14.7259	13.8879	13.2276	13.3392	12.5439	13.0476	13.5158	12.3786	13.4896	14.6378	14.1967	13.801	13.3447	14.6303	13.4633	14.4713	14.0565	M0ZYI9	Aspartic proteinase nepenthesin-1
15.2245	17.0597	16.118	17.161	15.9129	15.4519	14.8978	15.9978	15.1801	14.6574	13.8316	14.62	13.1307	12.9098	12.8797	13.5488	13.7018	11.7147	11.6097	12.9518	13.7111	14.0021	12.8755	11.8505	16.8398	16.7301	16.7237	17.136	16.6949	16.9764	17.0632	17.1065	16.342	17.0538	16.8207	16.7405	14.1199	15.6115	15.2849	14.5693	14.4741	14.881	15.4203	16.2485	15.8594	15.5074	14.5319	15.6344	M0ZYN6	3-hydroxy-3-methylglutaryl coenzyme A synthase
10.5142	14.6093	14.8311	10.8706	16.004	15.7229	14.4519	15.8201	14.6711	12.1491	14.3221	14.9868	14.7765	16.1656	10.939	13.657	11.9329	12.9908	17.0473	14.6053	15.5158	17.8573	15.9691	17.6966	12.2386	10.5771	17.4472	14.882	12.6541	15.4996	15.4051	13.8888	18.3354	12.6681	13.015	13.7166	14.0268	10.7306	13.1837	13.1512	16.0254	18.5781	16.3347	13.3934	13.8414	13.1979	11.9513	17.1799	M0ZYP9	Thaumatin
14.6699	15.9232	14.9035	15.7049	16.0328	15.9074	16.2467	15.943	16.2757	14.9641	15.5645	15.3991	13.9882	13.8272	13.7673	14.0439	15.3765	16.1238	15.4797	13.049	14.8755	15.5482	15.5477	14.6273	15.1379	16.8384	16.0055	17.1615	16.2605	16.3289	16.4151	15.9974	15.6964	15.8143	15.7366	16.3077	15.2474	14.8008	15.439	15.2233	17.1619	16.316	15.4571	15.5311	16.2294	15.3708	15.8208	16.7826	M0ZYR0	Tubulin alpha chain
13.8093	15.0805	13.7406	15.0338	15.9059	14.6861	14.9566	15.2855	16.2054	14.2654	15.5742	14.2435	11.2427	12.1146	11.4646	12.4206	13.1047	11.5785	11.0307	10.613	12.4228	13.619	14.2848	12.1867	14.9536	14.5499	14.66	15.4966	14.7594	15.5249	16.9627	15.5142	14.7677	15.8191	15.1513	14.4535	12.7013	13.8456	11.0331	13.7465	12.1093	12.389	13.045	14.8671	14.5307	14.3987	12.7528	15.03	M0ZYS2	Dead box ATP-dependent RNA helicase
17.1757	17.7066	17.6608	17.4122	18.2133	18.1255	18.0363	18.1455	16.8006	17.1376	15.6887	17.0722	17.7736	18.1468	17.4852	18.051	16.9803	17.007	17.9912	17.5481	17.2039	17.4112	17.8956	17.5922	17.9295	17.3499	18.0144	17.5279	18.099	17.595	17.787	18.0268	18.1873	18.0472	17.9324	17.3271	17.4592	17.6741	17.4153	17.0385	17.2476	17.7706	17.497	17.5131	17.5976	17.519	17.2393	17.5088	M0ZYT4	EIG-I24 protein
16.4745	16.3484	16.1201	17.0647	16.7548	15.9566	17.4737	16.3805	16.2117	15.7351	17.0738	15.8759	16.1826	16.0584	16.6139	16.4258	15.9182	18.2435	17.3129	17.7331	15.2611	16.8027	16.8323	17.0142	17.169	16.8674	17.9844	16.8846	16.1868	16.8961	16.6181	16.1459	17.1141	16.4494	16.9436	18.0385	15.9373	16.5318	16.0241	15.8956	14.8825	15.6515	15.9285	16.0549	16.1224	15.9344	16.5228	17.1142	M0ZYW1	Chlorophyll a-b binding protein, chloroplastic
18.2212	17.8472	18.1393	18.312	17.2994	17.1956	16.8935	17.1725	17.1731	17.8111	17.2853	17.1044	17.5359	17.1524	17.9425	17.4032	17.815	19.2039	16.3601	17.7745	17.2165	16.647	15.9192	16.9673	18.1528	18.2485	18.3153	17.0865	17.921	17.8587	17.5934	17.7023	17.0079	17.663	17.6376	17.4326	18.1215	18.1921	17.5232	17.5751	18.0404	17.7582	17.7979	17.5058	17.4167	17.4259	17.6365	16.7925	M0ZZ08;M0ZZ09	Pyruvate dehydrogenase E1 component subunit beta
18.4845	17.9783	18.0617	17.7968	18.7784	18.5574	16.1812	18.6468	19.2082	19.2953	19.212	19.482	17.8788	17.6438	17.1562	19.0149	14.3308	16.2472	17.4966	18.4175	15.9453	16.1984	15.7209	17.6296	16.8715	17.8876	18.2549	18.1504	18.7084	19.1181	19.0188	18.7862	17.7368	17.4576	17.4021	15.5963	19.3394	19.6	19.1987	19.2059	20.1688	19.9765	19.955	18.6229	18.5379	19.8888	19.4041	19.6767	M0ZZ31	Glutamine synthetase
14.3534	13.8648	12.2006	13.4254	14.9855	14.5232	14.5558	14.3517	16.1832	13.7221	13.4806	13.6108	15.5125	15.0772	14.6768	15.6721	16.1847	15.5947	16.327	14.5364	14.3074	16.2505	16.407	14.9266	14.3359	15.2584	14.0627	15.0097	15.4134	14.8308	14.8752	13.684	14.3609	13.609	13.1873	14.4784	13.1728	13.343	15.0571	14.8411	16.0644	16.8983	15.6403	15.5506	15.7257	11.9556	14.3766	15.505	M0ZZ36	Dienelactone hydrolase family protein
17.3796	17.4532	17.4432	17.3999	18.3043	18.4681	18.0548	17.8099	18.4633	17.4596	17.4373	18.1581	18.414	18.3245	17.4585	18.2562	18.5329	19.1243	19.5448	18.7091	17.1244	17.6042	18.2348	17.9293	17.824	16.9088	16.9442	17.5483	18.2699	18.5148	18.2916	18.1845	17.9554	18.1622	17.2856	16.5981	17.2236	17.6559	17.986	17.4835	17.9323	17.9706	18.0048	17.4211	17.8663	17.0337	17.812	17.7347	M0ZZ37	Endo-1,3-1,4-beta-d-glucanase
16.9179	15.856	16.1245	15.7009	15.3734	15.4635	15.9139	15.4446	16.156	16.0337	15.5234	15.5929	15.8938	15.4889	16.1006	15.5426	16.3824	16.0787	16.2075	16.3365	16.2975	16.3027	16.6046	16.0807	16.2505	15.9429	16.213	15.4784	15.4892	15.3342	15.4481	15.6756	15.5864	16.0315	15.8623	16.1271	15.3972	15.6467	15.2445	14.7246	15.0071	15.0225	14.8505	15.4417	15.0565	14.7994	14.5424	14.5916	M0ZZ66	Neutral ceramidase
17.695	16.7119	17.5621	17.0055	17.2102	17.454	18.1388	17.7253	17.3491	18.2585	18.4425	18.1274	17.9357	18.4427	18.7378	18.4297	16.9741	17.38	17.8281	19.2518	18.8897	18.4058	18.5022	18.935	17.5556	17.8111	18.0553	17.4769	17.2112	17.5749	17.5414	17.3685	17.5905	16.6995	17.6584	17.5253	18.5415	18.0184	18.4529	18.8953	18.9723	18.5225	19.3237	17.987	17.2208	18.2778	18.3778	17.6617	M0ZZE2	Triosephosphate isomerase, chloroplastic
18.8596	18.1255	16.3604	17.1453	19.5819	11.2865	14.8458	13.9185	6.09649	20.3228	13.284	15.5363	16.7695	9.44941	15.2527	14.57	14.911	16.5166	16.0603	15.1102	13.9421	17.0449	17.5183	14.5364	18.2327	18.7078	17.7512	19.2467	17.9726	18.0662	16.3707	16.5257	19.1641	17.5396	18.7724	17.2436	18.7458	14.9674	13.3608	13.0366	15.242	16.3063	14.9937	18.2013	15.6206	14.8681	13.8695	17.1759	M0ZZF1	Peptidyl-prolyl cis-trans isomerase
13.3341	14.4251	12.6605	13.4377	13.157	13.6468	12.1396	12.6821	11.8924	9.44989	12.6433	11.8808	12.7675	13.3601	11.2685	12.1844	12.9631	13.3621	10.7514	11.6902	12.9296	12.5122	11.9198	10.8436	14.3471	13.3542	12.8268	12.9922	14.5642	15.2154	13.2221	13.4021	13.4645	14.5234	14.3348	13.7442	11.3833	10.8976	11.5651	11.2279	11.6567	11.4343	10.9392	9.01305	13.5199	14.2492	13.0925	13.1403	M0ZZF6	HAD superfamily protein involved in N-acetyl-glucosamine catabolism
12.3775	14.1747	12.2424	13.277	15.1104	14.4632	14.1261	14.5978	14.2787	12.7561	13.7132	14.8024	13.7139	13.4832	11.8978	13.166	13.0554	14.9568	14.1605	13.29	13.7162	14.0275	14.6714	13.6955	13.0562	14.6038	14.3929	14.6612	15.6884	15.7878	15.8963	15.6067	14.9967	15.8061	14.6119	13.8846	13.1154	13.3057	12.9044	12.5312	14.6711	14.0766	13.6756	13.8981	13.5251	13.9096	12.4946	14.0597	M0ZZG9	Glutaredoxin, grx
12.6589	14.1458	12.9769	14.2252	12.1034	13.0255	13.3139	13.5358	12.3461	11.8322	12.8029	12.9621	12.2284	10.774	12.3759	13.2289	13.7862	14.855	14.5614	13.931	11.8748	13.4947	14.9669	13.6963	0	13.3597	12.5931	13.7234	13.2981	13.3191	14.0493	13.974	11.2979	11.0415	12.6314	12.5278	11.9389	12.1674	12.339	12.1657	12.7507	12.7765	12.5789	13.5865	12.443	12.5628	13.1333	13.3301	M0ZZH7	Paramyosin
17.5639	18.5194	17.7392	17.9352	17.9858	18.3133	16.6189	17.9129	17.7924	17.0004	16.4849	17.6998	17.2386	17.0356	16.8043	16.8146	18.3664	17.5588	18.0305	16.6912	17.6139	17.6025	17.7981	17.2993	17.9241	17.5433	17.5462	17.8818	18.6092	18.4122	18.8644	18.6074	18.1118	18.3869	17.6387	16.914	17.1405	17.491	17.2073	16.8784	17.3455	17.3359	17.4838	17.5437	17.9398	17.9701	17.4871	17.8988	M0ZZL1	Xaa-Pro aminopeptidase 2
13.8278	15.6519	14.8223	15.0486	15.0343	14.6237	13.3485	14.9983	15.4776	14.7465	14.1386	14.0648	12.2342	13.9875	13.7343	13.1282	13.8132	14.7608	12.8389	13.0585	13.5013	13.6718	12.9629	13.2632	14.752	14.4187	13.7785	14.4266	15.4298	15.7968	15.4385	15.2367	16.2655	16.1907	15.4246	14.5371	14.4055	15.0057	14.8848	14.3081	14.4567	14.6312	14.402	14.7861	13.9091	14.119	13.7862	14.1785	M0ZZU7	Phosphoribosyl-AMP cyclohydrolase
14.2755	16.481	15.7009	16.8656	16.2992	15.2594	14.9957	15.7302	15.2455	14.2344	15.1707	14.496	15.6892	15.3485	15.5873	15.28	15.5774	14.9982	14.0346	15.194	15.7721	15.4921	14.8074	15.2269	15.9786	16.0562	16.0226	16.7981	16.4016	15.8978	16.4158	16.7194	15.901	16.8718	17.2381	15.4132	15.2545	16.34	16.2988	15.4484	16.3648	14.8002	15.6663	15.8384	16.1983	16.1827	15.6489	15.1054	M0ZZV1	Ubiquitin-associated /TS-N domain-containing protein
20.0537	21.0786	22.0548	22.3158	20.6651	19.4216	19.5371	20.4573	20.4464	19.7063	19.8641	18.3782	19.7937	20.1741	21.4669	21.66	19.2013	18.8094	18.2252	21.2287	19.9399	19.6042	18.4446	20.8055	22.6004	21.7817	22.0389	21.2775	21.1915	21.2917	21.0313	21.2995	20.8433	21.968	22.2131	21.6284	21.5412	21.9331	21.5691	22.1351	21.7818	20.7581	22.0304	21.8492	20.2675	20.0241	21.0576	19.8315	M0ZZV7	Adenosylhomocysteinase
15.4756	12.7148	13.9656	10.5844	16.5411	16.4877	15.9779	16.7671	14.2846	12.3997	13.9756	12.9714	15.7171	15.414	16.5512	15.3586	12.3054	12.7086	12.2507	12.9836	15.4466	14.7675	12.8392	13.9641	14.6629	13.9482	12.6695	13.0971	16.3455	16.1341	16.5311	16.3258	15.8702	14.5016	14.5223	14.598	12.204	12.736	12.2565	11.9576	15.667	15.2667	15.1508	15.4998	13.3603	14.8658	14.6671	13.6522	M0ZZW0;M0ZZW1	Glycosyltransferase;Anthocyanin 5-O-glucosyltransferase
13.8101	14.73	14.4008	15.0309	14.0252	13.7221	13.8512	14.8887	14.0779	13.6608	14.633	14.7631	13.8223	10.4632	13.2418	13.2325	15.4782	15.4174	14.4746	15.2091	15.3591	15.4439	15.7173	13.9629	14.9257	15.0256	14.6107	15.3628	14.7667	14.5249	15.3482	15.3188	15.13	14.9913	15.1205	15.186	13.3153	13.8613	14.6818	14.3779	14.4395	13.811	14.6008	15.0535	14.7593	13.9413	13.0614	14.6475	M0ZZZ1	Epsin, N-terminal;ENTH/VHS
14.6712	15.1834	16.5728	17.094	15.3999	14.8239	17.4555	17.1615	15.8292	14.4432	17.9984	16.8991	15.2158	14.2941	12.591	10.6744	14.8946	15.7168	15.7966	14.6078	16.2057	15.6368	16.012	17.1928	15.5457	16.2324	16.4131	16.6172	15.0833	14.9915	15.1024	16.0586	15.4813	15.0942	17.6379	18.1865	13.7673	14.8746	17.9675	18.1893	12.8284	15.4424	17.4315	17.1482	15.8506	14.8848	17.5741	16.7483	M0ZZZ3;M0ZZZ4	Serine/threonine-protein kinase PBS1
18.5465	19.0564	18.1877	18.1876	19.6867	19.632	19.0486	18.9248	18.1206	16.9189	18.769	18.4209	18.7961	19.3753	18.5022	19.4882	19.1093	17.905	19.2741	18.5889	19.1141	19.7249	19.6777	19.192	17.7709	18.9808	18.6746	19.1986	18.9918	20.0431	17.5838	17.9033	18.6401	17.8256	17.4907	17.9435	18.763	18.6396	19.5872	19.9561	17.7657	19.7358	18.6386	16.6107	19.9256	18.8305	19.1124	19.1967	M1A017	Novel plant snare
21.3098	20.3472	21.3341	20.856	20.5139	20.6855	21.5696	20.909	20.7409	21.6579	21.7355	21.1011	21.4152	20.6811	22.0416	21.3141	21.2728	20.6461	20.5759	21.4764	21.7442	21.4449	21.2248	21.84	21.1101	20.4669	20.9577	20.2368	20.3724	20.4781	20.4859	20.6522	20.4036	20.7217	20.9791	21.3058	20.9427	20.9927	21.0132	21.0417	21.0931	21.025	21.3253	21.1726	20.1193	20.2135	20.6893	20.0877	M1A028	Dihydrolipoyl dehydrogenase
18.1674	17.6306	17.6547	17.0145	18.0435	18.6959	18.6165	18.306	17.0602	17.5904	18.8794	18.6967	18.0222	18.7293	18.3964	17.9543	20.4993	20.7519	21.0197	20.8642	20.028	20.2915	20.4783	19.693	17.2371	17.1037	17.7789	16.8158	17.6382	17.0948	17.7339	17.2532	18.6234	16.942	17.3976	17.8554	18.586	17.9732	18.5605	18.8642	17.8314	18.565	18.0811	17.94	18.1656	18.2609	18.0835	18.5195	M1A035	Carboxypeptidase
13.5431	13.7353	11.8641	13.3729	13.4375	13.6546	13.8952	14.0343	12.8763	11.9449	13.7759	13.528	13.6443	13.8187	14.1784	15.1295	13.3874	14.692	15.1368	15.3131	10.549	12.8714	13.9907	14.8266	12.6334	13.4068	10.6982	13.4812	13.9423	15.0043	15.4109	14.9256	11.5544	11.698	13.6141	13.4541	13.1702	13.2219	13.8455	12.9714	12.7249	11.9967	14.0316	13.8175	12.4521	12.9652	14.6021	14.0085	M1A047	Huntingtin interacting protein K
13.4012	15.8201	14.2252	15.3935	15.3904	14.2324	13.5727	14.6799	14.8742	13.1055	13.5683	13.8703	13.2314	14.6022	13.123	13.4781	15.0455	14.0448	14.3738	12.6524	14.6925	14.2993	13.7458	12.7982	13.8711	14.56	14.4531	14.6099	15.0308	15.0529	15.2555	15.0823	15.4234	15.4713	15.4745	13.1798	14.4428	14.2555	14.9591	14.025	15.6189	15.2023	15.3528	14.0583	15.1508	15.6313	13.9141	13.5763	M1A052	AMP dependent ligase
14.3628	12.9537	11.7828	12.4883	12.0816	11.3353	11.3152	11.9077	15.6476	16.0609	12.9484	15.9096	16.6234	9.72278	12.0316	10.2612	11.0249	12.5837	15.2833	11.8804	11.6786	11.5556	12.9493	13.8794	18.533	13.2127	12.1363	15.8283	12.1416	11.4984	12.2846	10.535	14.8744	13.4157	13.6205	12.8816	11.2945	17.9222	14.279	13.1638	12.8021	15.6759	11.9377	0	10.9029	9.05915	11.9792	11.8142	M1A057	Major allergen Pru ar 1
17.3131	16.2534	16.424	15.0747	16.7903	17.5893	17.1136	16.9661	17.1282	17.6165	18.056	17.999	17.8856	18.5123	17.8569	17.1085	18.9187	16.7317	16.6895	16.0382	19.0474	18.5117	18.2553	18.0138	15.7058	16.2286	17.128	16.7145	16.1845	16.345	16.4336	16.3049	17.3398	16.751	16.2368	16.2059	15.885	16.1224	17.1399	16.5485	18.3014	17.831	17.6329	17.5776	16.8588	16.9018	16.5806	16.9523	M1A063	Epoxide hydrolase 1
15.8399	16.6168	16.5641	16.9777	18.4882	18.0673	16.9075	17.7367	18.2286	16.1893	17.7213	17.1086	17.0885	17.3179	16.2113	16.5006	18.7138	17.7218	16.9494	15.6714	17.8078	17.7981	17.2991	16.3537	17.5551	17.3714	17.7915	18.0188	17.351	17.3724	17.4142	17.3043	17.9492	18.0345	17.9342	16.8548	17.6412	17.1239	18.0327	17.8434	18.4806	18.7617	18.0414	18.0746	18.3815	17.6626	18.2484	18.1741	M1A065	3-hydroxyacyl-CoA dehydrogenase
15.5529	16.5952	16.1166	16.3409	16.1362	15.5036	15.5383	15.7818	16.0168	15.8292	15.3883	15.0394	16.2715	16.2764	15.443	15.7948	15.9146	15.7696	16.0447	15.8549	16.1562	15.7558	15.1344	15.4358	15.6059	15.7269	15.2576	15.8129	16.5315	16.3683	16.3377	16.2977	16.1913	15.5084	15.5229	15.4035	15.7477	15.8059	15.3855	15.5647	15.9835	15.6086	15.3842	15.75	15.252	14.814	14.6991	14.9933	M1A082	Glucosidase 2 subunit beta
21.0868	20.466	20.4677	19.5715	20.5225	21.0762	21.1209	21.0748	20.2982	21.6173	21.2153	21.8239	20.9655	21.2185	21.4099	20.6888	19.7186	20.58	20.5399	20.3119	20.9674	20.7954	21.5508	20.0174	19.5561	20.6141	20.8804	19.8798	20.2914	20.5817	20.889	20.4124	20.5765	19.472	19.8541	19.9401	20.1737	19.9809	20.6153	20.5198	20.1613	21.3333	20.9337	20.1784	20.3316	20.9366	19.8894	20.4232	M1A0A3	Alanine--glyoxylate aminotransferase
11.7958	15.2138	14.0734	13.5033	15.1984	11.9045	14.3647	13.9523	13.9805	13.6176	13.8154	15.3966	14.318	14.1477	11.6474	10.197	13.8562	15.4745	13.0383	11.3518	14.525	14.694	11.0483	11.2415	11.6622	17.4191	13.9909	15.2939	14.7015	15.6461	15.8532	14.2233	11.5228	12.4815	11.8417	12.5479	13.2657	14.6253	12.3616	11.1088	13.9758	12.0722	11.2347	13.3246	8.66986	15.2353	9.54256	13.1119	M1A0A9	Uncharacterized protein
18.8586	20.217	15.3957	17.3439	15.2967	18.4426	17.819	17.3178	15.7463	16.9884	15.6942	17.1178	13.0429	16.0882	16.6154	15.8814	16.2576	16.1503	16.1372	15.4099	16.4269	17.2935	15.9174	14.6031	20.0422	19.2948	17.4887	17.9991	19.9342	19.0373	17.6604	18.0631	16.9472	17.6278	17.0678	18.2806	18.6096	16.2381	16.6192	16.4985	15.7986	15.9058	16.671	17.4379	15.2133	15.2575	15.5433	16.8078	M1A0B7	Serine hydroxymethyltransferase
13.566	14.6571	15.2896	14.8473	13.8484	15.0267	12.5465	13.728	16.7243	14.2802	16.4275	14.9005	15.0665	15.6922	13.7727	13.8618	13.3492	14.0051	15.4192	14.4408	12.9692	12.791	12.7147	14.1426	13.4086	14.3102	13.3158	12.8138	14.1004	12.7571	13.9051	13.6497	14.4894	13.6313	14.5233	13.3843	14.8341	12.8982	13.6074	14.286	14.231	14.3357	14.8205	13.8267	14.9906	13.4254	14.3886	13.6523	M1A0D8	Hydroxyproline-rich glycoprotein (HRGP)
15.424	14.7015	15.2792	14.859	15.6393	15.0656	16.2719	15.8387	15.9092	17.1317	17.4125	15.8285	15.4219	16.2876	17.1998	15.9118	15.5098	15.1808	14.3575	15.8714	17.0211	15.4677	14.8159	15.3434	15.0411	15.5274	16.2433	15.1539	15.3111	15.5995	15.4505	15.1612	15.6032	14.9072	15.7298	16.0825	17.1356	15.6968	16.3377	16.8901	16.7659	16.3556	16.9606	15.4148	14.7344	16.0264	16.2632	15.3946	M1A0E2	50S ribosomal protein L18, chloroplast
14.5798	15.4836	14.9647	16.2747	15.7462	15.522	16.1572	15.5514	15.3125	14.8859	14.3415	14.0464	14.3606	13.1393	12.855	13.2457	13.5386	15.128	13.4743	13.9504	13.9207	14.9979	14.424	13.831	16.3173	16.866	16.8139	16.9096	15.3163	15.2138	15.1275	14.8233	15.6348	15.6019	16.0131	16.9126	14.5168	14.5403	13.4203	13.371	13.5283	15.0172	13.9456	15.2054	15.2301	14.4038	14.1178	15.4461	M1A0F2	Pto-interacting protein 1
11.6255	11.9776	19.7415	13.1041	18.6072	18.487	17.2897	18.1557	12.8677	13.5836	15.5449	18.6305	21.5474	10.4015	11.8943	20.3395	12.993	16.6211	15.7586	15.5237	14.74	11.5652	21.1612	19.35	14.2768	14.541	13.5911	14.6514	13.607	14.2223	14.3836	13.936	18.4404	14.3027	16.6334	15.2798	15.3771	9.90975	19.7018	11.7338	12.7921	10.952	18.772	19.3092	19.8112	13.7438	12.4191	12.3245	M1A0F3	S-adenosylmethionine synthase
16.874	17.4002	17.5591	18.3715	17.9358	16.7617	16.5531	17.3458	17.687	16.614	16.8355	15.4173	15.7113	14.9882	15.0434	15.8865	16.2181	15.0992	13.9313	14.8618	15.9639	15.8892	14.843	15.9296	17.2769	18.5283	17.1144	18.1165	17.666	17.0473	17.1307	18.0658	17.4237	17.9842	17.8715	17.9368	17.2152	17.5429	17.423	17.5252	17.8494	17.8903	18.0925	17.6953	17.6532	18.28	18.3549	17.9447	M1A0G4	ATP citrate synthase
10.2565	13.6218	12.0833	12.6747	13.4752	14.6182	13.2715	14.2357	15.7489	14.2528	13.6057	14.5763	13.6861	12.7419	11.3346	12.7537	11.8209	12.1585	11.3327	12.3744	8.12998	11.8643	12.1897	12.1218	14.2879	14.6405	14.5116	14.9681	14.3119	14.4279	13.4147	14.7464	15.2872	15.4748	14.7129	13.7636	13.0193	14.5858	14.6062	13.1742	14.1038	11.8545	14.068	13.2078	14.7268	15.3406	14.6407	15.0259	M1A0H6;M1A0H7	Uncharacterized protein
13.9601	15.0347	14.6158	15.2828	14.3495	12.8026	15.1399	15.3618	15.6006	15.1399	15.1827	15.8579	13.6572	11.5463	11.4904	13.6461	15.3178	16.1526	15.1019	12.2684	13.857	14.8866	15.8651	14.3797	15.5933	15.5815	15.316	16.186	14.9348	14.4341	15.5149	15.366	13.5055	16.1925	15.878	15.9219	14.6263	14.4684	14.1084	15.5855	15.7106	15.1913	14.6725	15.5422	15.6759	14.9848	14.8034	15.6555	M1A0I0	Protein-synthesizing GTPase
15.6778	14.622	15.3202	15.4521	15.4013	15.3095	14.7951	14.893	16.7888	15.7825	16.2903	15.5642	15.8234	14.8581	15.305	15.5862	16.6396	16.1514	14.4533	15.3622	15.9124	16.047	15.3371	16.083	15.6912	16.2891	15.4166	16.345	15.1305	14.677	14.2036	14.759	15.7491	16.0893	15.5891	15.4769	15.4402	15.671	15.8175	15.475	16.1872	15.7995	15.9193	15.9346	15.5263	15.0217	15.5051	15.1017	M1A0J1	Protein arginine n-methyltransferase
16.2491	17.3786	16.4715	16.7588	16.6315	17.1334	16.36	16.3781	15.9406	16.5801	16.2003	15.7844	16.0619	16.9485	15.4961	15.8653	16.3145	16.7215	16.761	16.0017	16.379	16.5936	16.5262	16.0374	16.4422	16.1337	15.5749	16.4406	17.4575	17.253	17.3314	16.9574	17.0363	17.0772	16.5416	15.9341	16.3623	16.3868	16.0817	16.451	16.205	15.9195	15.4202	16.4219	16.4682	16.1706	15.3062	15.9544	M1A0K5;M1A0K6	Signal recognition particle 9 kDa protein
11.8655	14.0051	13.3278	14.4941	14.0658	12.9251	14.5025	14.0205	13.1285	9.33276	12.4856	14.341	11.1453	10.1408	12.3677	12.7173	11.1909	15.2905	12.5437	12.471	11.5399	13.177	11.9394	11.7245	12.3683	15.059	13.3444	15.0312	13.9956	13.7224	14.2846	14.4211	14.0543	14.1137	14.3032	14.966	10.7596	11.7286	13.0805	12.4492	12.053	10.8425	12.5713	13.231	11.8769	12.0247	11.6999	12.6231	M1A0L1	ATP binding / binding / protein kinase/ protein serine/threonine kinase/ protein tyrosine kinase
14.6933	14.3628	14.4964	13.958	14.4207	14.8127	14.9418	14.9479	15.4454	15.1409	14.8592	16.381	15.2147	16.2681	15.0537	15.4805	14.0695	15.3633	15.608	15.0153	14.5829	15.0315	15.4696	14.5529	13.4944	13.7985	14.7849	15.0124	14.6626	15.766	15.8823	15.7817	15.0559	15.9715	14.7116	14.5144	14.0945	14.7712	14.8173	14.7983	15.0798	15.3674	14.9125	14.6122	13.9962	14.4512	13.7504	14.5261	M1A0N1	Uncharacterized protein
15.4759	13.3784	14.9285	14.1887	15.4865	15.5664	15.4762	15.5465	17.4618	17.4179	17.6985	16.382	16.5985	16.5864	16.8883	15.5306	15.4864	15.4177	15.0423	15.4706	17.2019	16.1906	16.4359	15.9591	14.6501	16.2695	16.0892	15.2821	14.4436	15.303	15.411	14.6211	16.1336	15.3936	15.3961	15.3556	15.8622	16.3371	16.9668	17.0248	17.9769	18.0174	17.2813	15.9577	15.5411	15.8374	16.2156	15.8487	M1A0N5	Elongation factor G, chloroplastic
14.0219	15.5848	13.9229	14.7034	13.0651	14.3224	11.3302	12.2406	16.2466	13.5843	15.5667	14.7152	14.7083	14.3301	13.8352	14.8122	14.1915	16.0872	15.2798	13.6369	13.9472	14.5095	14.2582	14.042	12.8777	14.3609	12.5902	13.4312	13.6473	15.0175	13.8796	13.3513	15.8746	14.6097	13.3712	14.8394	12.7031	13.6897	13.1104	13.5138	14.9298	15.2282	13.7984	14.7165	14.6766	13.0742	13.5445	14.1245	M1A0U0	GEM 5
17.4154	17.4137	17.1816	16.7225	16.5245	17.1591	17.111	16.8832	16.9559	17.0889	16.8558	17.0036	17.0377	17.1831	17.1539	16.7399	17.837	16.9891	17.9064	17.3253	16.9529	17.537	16.85	17.0102	15.8847	15.3515	15.1391	15.5255	16.9928	16.9143	16.624	17.3029	17.1758	17.3945	17.129	16.7571	16.2953	15.9209	16.4243	16.3449	16.3285	16.4846	16.84	16.763	16.9835	16.9902	16.6774	16.7776	M1A0U6	Allyl alcohol dehydrogenase
16.0076	16.2502	17.1214	17.5845	16.6683	15.709	16.2471	16.6757	16.995	16.1563	17.7644	15.5471	16.2142	15.6833	16.3187	16.8968	16.4657	16.7489	15.9146	16.3904	16.7057	17.1691	16.8173	17.6083	17.5235	17.6614	17.8263	17.7266	16.3431	16.4053	16.3107	16.7582	16.8289	16.9041	17.7122	17.3255	17.4939	17.523	17.4487	17.8962	17.5645	16.6519	16.8004	17.5009	17.2922	16.7629	16.4766	16.5101	M1A0W0	Hsp70-interacting protein 1
17.5586	19.7233	17.6179	18.989	19.0198	18.6143	17.3125	18.2163	18.0135	17.3922	17.4297	17.4208	17.8116	17.7727	17.2169	17.4537	17.1626	18.4044	18.1485	17.2502	17.6095	18.1798	18.5209	17.9019	19.0203	19.185	18.5736	19.3934	20.1615	19.8935	19.9273	19.9023	19.531	19.9607	19.7022	17.6531	17.7011	18.6857	18.0916	17.4862	18.5312	17.1587	17.5165	18.2811	18.9029	18.8732	18.1529	18.2929	M1A0W3	Heat shock protein 70 (HSP70)-interacting protein
14.9527	12.9866	13.8834	13.224	13.8393	14.7911	14.3265	14.4289	14.8794	14.8282	15.0132	15.4839	15.583	15.2765	15.18	15.7426	14.406	14.6577	15.2762	15.5207	15.2459	14.1228	14.5828	15.014	15.3996	14.4344	14.6907	14.9532	13.9496	13.7848	14.3964	14.3629	14.2689	12.7888	13.6888	13.1998	13.4113	14.4323	14.1023	14.5397	14.5349	13.19	14.202	13.2823	14.6307	14.2229	14.8108	14.0791	M1A0W9	Thylakoid lumenal protein, chloroplastic
19.1409	18.7652	19.1892	18.9859	19.1638	19.0492	19.9185	19.2146	17.823	18.2294	18.7327	17.5769	19.6599	19.5454	20.0356	19.7241	19.2926	20.6221	19.9982	20.7896	17.9198	18.6003	19.1341	19.245	18.9458	19.6018	19.1433	19.1878	18.0774	17.9544	18.1843	18.5087	17.9599	18.1953	18.3543	19.9738	19.4535	19.2395	19.2111	20.074	18.9812	19.157	18.9574	19.3625	18.7824	18.7877	19.2568	18.8346	M1A0X0	Multicopper oxidase
14.4243	14.5504	15.4828	15.8538	14.9603	13.3151	15.7108	14.299	12.7296	11.6896	13.6501	12.3936	14.6082	13.0562	14.7841	15.4134	14.4937	16.1006	16.4769	17.0853	13.8677	14.4172	15.3766	15.0456	15.3555	17.1985	15.1273	15.7148	11.678	12.1952	11.261	12.6756	11.0652	13.1044	14.2735	16.0897	14.0542	14.6009	13.0952	14.6836	13.7068	13.6927	13.207	14.4587	14.4039	13.2513	14.3781	13.935	M1A0X1	Beta-fructofuranosidase
15.9494	15.6447	16.1051	16.4753	15.6686	15.0211	15.6548	15.4623	16.5704	15.9729	16.0784	16.0204	13.61	15.6461	14.1449	14.7245	14.1346	15.1668	14.3756	14.8664	12.2077	14.5512	14.2573	14.6534	16.3588	16.6427	15.9472	16.3864	15.2557	15.2028	15.2096	15.3255	15.6576	16.1301	16.0169	16.2836	15.696	15.439	15.5649	15.516	16.9743	16.3269	16.2452	16.2098	15.2784	15.0375	15.6177	15.4485	M1A0X2	Transaldolase
15.2953	14.2802	15.3674	14.6713	15.2648	14.8084	16.2351	15.6773	17.4156	16.5101	16.182	14.8199	16.7242	14.8332	16.1941	15.9195	15.604	16.0323	16.2672	15.8099	16.7829	15.4649	15.2804	15.609	17.2941	15.5532	14.5769	14.8798	14.0762	12.9914	14.6092	14.5311	15.2879	15.491	15.0369	15.5542	16.2607	15.4904	16.2071	16.9824	17.1899	16.1133	15.9905	15.2023	15.4716	15.3474	15.1893	14.9796	M1A0Y3	L-lactate dehydrogenase
14.574	13.0083	11.3567	10.0828	15.193	15.8137	15.0164	14.8621	13.7642	13.6582	14.955	15.7594	14.2204	15.2473	15.2859	15.2441	14.3216	15.4587	15.8914	15.7759	14.2225	13.0447	10.9164	13.5368	11.7235	12.2269	13.6082	0	14.7588	15.3667	15.0257	13.378	9.45676	0	11.0437	11.0718	13.8976	14.0092	13.3202	13.6701	14.7633	11.3261	14.3757	13.0333	14.261	13.3808	15.0009	14.5554	M1A0Z7	Mitochondrial small heat shock protein
15.2851	15.0727	15.07	14.9117	14.1244	13.9818	13.1329	13.2477	15.9456	15.8595	14.0895	16.1802	15.7083	15.1404	14.549	15.0169	14.5629	15.6829	15.4278	14.1172	14.8288	14.3985	15.3477	14.8077	14.65	14.7282	13.8492	14.364	14.8123	13.8348	14.9469	14.9232	15.3925	15.7645	15.2454	14.9619	13.8557	14.5231	14.3818	14.1948	14.9647	14.2856	13.9703	14.2442	14.5428	14.7235	13.9856	14.0562	M1A118	Formyltetrahydrofolate deformylase
17.4106	17.8917	17.4842	17.4382	17.3112	17.6756	16.8629	17.4704	17.7217	18.218	16.9465	17.8842	16.7173	16.4604	16.3359	16.3487	17.8286	16.7305	16.5675	16.0266	16.8777	16.8703	16.4619	16.0996	17.8627	17.0947	16.8031	17.1627	17.9408	17.7027	17.693	17.8597	17.3678	18.2264	17.7159	17.2411	16.4977	17.0041	16.4533	15.9452	15.9568	16.6154	16.4725	17.1663	16.9457	17.1121	16.6149	17.1699	M1A129	Acyl-coenzyme A oxidase
19.7856	18.5541	17.9606	19.6863	17.853	17.2642	18.5039	19.1505	19.5272	18.9352	18.0846	18.9124	17.902	18.5448	19.4192	19.1558	18.0947	17.164	16.3675	17.5951	17.4026	17.053	16.7279	18.1568	19.6692	18.0503	18.4182	18.9108	19.9617	19.9352	19.7428	19.9423	16.9704	18.5428	19.4545	18.3785	19.3966	19.8466	18.4848	19.522	18.7638	19.5046	19.848	18.6865	18.1882	19.4391	17.8326	17.8466	M1A133	BRASSINOSTEROID INSENSITIVE 1-associated receptor kinase 1
17.1661	17.9306	17.0562	17.4614	18.1061	17.8791	17.4058	17.6974	17.393	18.1056	17.6628	18.2252	16.1863	17.1234	16.2006	16.2654	17.1279	16.8149	17.0716	15.9471	15.9588	17.1058	16.303	16.3013	16.3113	16.87	17.2107	16.3236	17.7374	17.1823	17.2207	17.4938	17.3328	17.6519	16.9347	17.5318	17.2828	16.9783	16.7844	17.0977	15.6815	16.3643	16.1966	16.6446	17.5338	17.4584	17.2556	17.7087	M1A136	Ribosomal protein L28
18.1318	16.4159	17.0504	16.8756	18.0219	19.0561	18.5517	16.7439	14.2698	15.3304	15.5989	15.8613	16.0596	16.1905	16.7883	17.012	18.7067	18.3937	17.4222	18.2317	16.821	16.2624	16.7038	17.5745	15.8476	17.4682	16.6966	13.703	16.1396	15.5514	15.5503	15.0879	15.5389	15.6667	13.5716	14.4721	15.7146	15.6005	15.0783	15.2578	16.0704	16.2599	13.6272	16.6525	14.9238	15.9976	16.2515	16.1277	M1A147	Beta-galactosidase
16.8204	16.3845	16.9976	17.0596	17.059	16.5612	16.731	16.8505	17.4397	16.9025	17.5028	16.2392	17.3998	17.5364	18.043	17.7571	17.5288	17.0331	16.6488	17.9829	17.4457	16.9396	16.3417	17.4251	16.8973	17.0376	16.5203	17.0519	16.2299	15.7232	15.7284	16.378	15.9875	16.4883	16.8773	17.214	17.5024	17.2859	17.1071	17.6114	17.4416	16.9997	17.4996	17.153	16.7745	15.9971	16.8326	16.0131	M1A167	Glycylpeptide N-tetradecanoyltransferase
14.2035	14.4711	15.3526	14.8649	18.3545	19.2527	15.6256	14.2397	17.924	11.5899	14.7334	15.8103	17.5567	16.9735	12.596	13.755	16.1755	16.3764	15.9877	14.993	15.0772	15.7436	15.4214	14.8262	14.5657	15.343	15.1137	15.8527	15.2772	18.1039	16.3027	15.7669	19.3041	13.8011	14.8071	15.4903	10.74	17.6932	14.7152	14.5378	15.604	17.8963	14.7156	14.5565	15.7182	15.207	13.4419	14.695	M1A189;M1C3I3;Q2XPV3	Oligouridylate binding protein
13.8026	15.5316	14.4438	16.0784	16.5746	14.9543	16.0128	16.3612	16.7503	14.5166	16.0508	16.0405	14.5441	14.5128	13.3027	13.9967	16.1592	16.9085	15.0387	15.3618	14.7869	15.9996	15.4209	14.0396	15.9043	17.2738	16.3178	17.2667	16.3136	15.9664	16.4839	15.668	15.2545	15.7509	14.4089	16.4975	15.3598	15.2024	15.4899	15.3528	16.934	16.5814	14.8999	15.4627	16.2537	15.7613	15.8755	16.0538	M1A1A0	26S protease regulatory subunit 7 homolog A
12.5989	13.1512	10.1914	12.2717	13.1145	13.0454	12.8699	12.2286	14.9568	11.1825	14.0802	12.9731	12.5261	11.5835	12.2058	11.0792	14.8046	15.0608	14.0331	12.8352	11.9481	14.3245	13.9025	12.427	12.2523	13.9869	13.6341	13.7986	11.325	12.7868	11.3986	11.108	14.067	14.1579	12.7802	13.8772	10.9711	12.4702	12.8569	12.1078	13.1377	14.0783	12.0983	13.7021	13.382	12.7567	12.6077	13.776	M1A1B1	Transmembrane 9 superfamily member
14.4331	13.3526	14.7924	14.5979	14.731	14.3826	15.0916	14.4896	14.0832	13.7538	14.4047	15.1198	14.3359	14.8542	14.7036	14.8596	16.1287	16.0152	15.9878	16.4592	15.6884	15.4864	15.7165	15.9054	14.8412	14.8458	14.9128	14.5272	14.5299	14.3126	14.1308	14.406	13.7175	12.8994	14.0608	14.6118	14.0032	14.3653	14.3882	14.9562	14.528	14.7581	14.6278	14.9868	16.3707	15.8124	15.0479	15.0447	M1A1B4	Beta-galactosidase
15.2251	15.1626	15.224	15.8951	14.5666	13.7001	14.2387	14.4078	15.0872	14.7774	14.9793	15.6154	12.6416	11.194	12.5759	12.798	11.7264	15.063	15.283	11.536	13.1382	12.6364	12.5731	13.1254	15.2227	15.6591	15.3831	15.2803	13.9374	14.2277	14.3917	14.7769	14.6664	15.5984	15.3843	15.7824	15.2177	15.432	14.9215	15.0221	15.3679	12.6059	15.1126	15.4583	14.1299	14.4921	15.6641	15.213	M1A1C5	Threonine synthase
20.3624	19.5452	19.9765	19.8879	19.0623	19.0471	19.7476	19.1934	20.9575	20.4441	20.6359	19.7648	19.882	19.7934	20.2897	19.9386	20.5944	20.2628	19.9112	20.6205	20.4469	20.2076	20.2236	20.67	20.3074	20.336	19.4283	19.4376	19.3431	19.2159	19.2144	19.4591	19.4207	20.0687	19.8436	21.0007	19.6579	19.8929	20.0286	20.4517	19.8956	19.945	19.7783	20.2615	19.7146	19.4508	19.795	19.1765	M1A1D2	Subtilase family protein
16.4936	16.3474	16.7259	16.3725	15.5115	15.4408	15.5585	15.8021	15.5752	15.3406	14.7949	14.4403	16.6998	16.4471	16.4079	16.8447	14.928	14.4983	16.0813	17.4563	13.2277	15.7892	15.4132	16.6963	14.9021	16.2727	15.6525	15.9659	15.1913	14.8895	15.0916	15.6958	16.1541	15.4203	16.5314	16.1066	15.4197	16.1963	15.8568	15.7198	16.3435	16.0773	16.4997	16.6364	16.0532	15.9247	16.3521	15.8278	M1A1D9	Allyl alcohol dehydrogenase
19.1514	20.0182	19.3581	19.5809	19.9031	19.8816	18.3474	19.4803	19.4323	19.0046	18.1038	19.0951	18.2257	17.745	17.5332	17.9303	18.951	17.9436	18.0771	17.1667	18.8935	18.8221	18.4936	18.0339	19.7339	19.0989	19.6661	19.3782	19.6528	19.2938	19.4435	19.6016	19.8676	19.8807	19.5182	18.5094	19.0431	19.3557	18.5368	17.8873	18.6914	18.8371	18.8037	19.176	19.7779	19.8667	19.281	19.795	M1A1E3	Alanine aminotransferase
12.5642	14.6268	13.9085	15.0973	14.8633	13.7172	14.4269	14.8378	14.5038	13.2676	13.8442	13.5055	13.347	14.021	13.2715	13.3439	14.3377	13.5617	13.7305	11.9042	14.1078	13.3852	14.0409	12.9628	14.225	15.1342	14.6606	15.6066	14.8993	15.0663	15.2325	14.5113	14.3518	14.0323	14.2246	14.6068	13.2506	13.1582	13.6927	13.5129	13.3386	13.3401	12.7067	14.6159	16.226	17.4345	13.8085	14.9636	M1A1K0	Poly(RC)-binding protein
17.0287	17.2173	17.0698	17.056	16.8854	16.7611	16.6409	17.1102	16.4431	17.0622	16.5321	16.9883	14.1213	15.0262	15.8991	14.437	16.6768	14.5945	15.0448	14.1546	15.8534	16.2364	15.5914	15.3002	17.5002	16.962	18.0826	17.0615	17.3431	17.0471	17.1342	17.3027	17.1795	17.3073	17.308	17.3142	17.1543	17.2649	16.9262	16.5144	16.6832	16.3106	17.0889	16.8027	16.5669	16.9387	16.919	16.8603	M1A1K1	Xylulose kinase
10.524	13.0411	12.7508	13.4005	12.7496	10.3624	13.5938	15.2917	14.27	11.1183	15.4741	10.4072	9.71345	10.2293	12.0583	14.8836	16.425	15.4306	12.7044	16.3154	11.5404	11.3245	15.4869	12.6504	12.0324	14.0593	11.485	13.2914	14.2766	10.8472	13.8993	13.4721	13.498	14.5375	13.3002	14.9426	10.2974	13.787	13.9002	13.1053	17.0126	15.7945	10.649	15.0536	14.2641	16.0435	16.5212	11.1169	M1A1N1	Xylanase Xyn2
12.7567	15.5241	15.0727	15.0124	14.4492	15.1772	15.0749	15.2464	13.989	12.649	12.8781	13.2185	13.9679	13.9939	11.4867	13.08	11.947	12.7613	15.5493	11.5646	10.4751	13.9734	14.7076	13.8058	14.7898	14.5386	14.3075	15.0454	15.3172	15.1818	15.3146	15.7278	15.0958	14.9949	15.8881	14.6441	14.0338	13.0708	14.1908	10.8694	13.939	14.0651	14.7455	10.7087	14.8553	14.3532	14.826	11.4011	M1A1R6	Phosphopentothenoylcysteine decarboxylase
18.5872	17.3243	17.9035	17.3992	19.0981	18.1073	19.1471	18.0999	20.0241	18.8541	18.8745	19.747	20.4971	19.7684	19.388	20.5168	20.95	20.4868	20.6298	19.0781	18.8585	19.6818	20.0059	18.6369	17.2023	18.9302	18.8123	18.8018	17.9681	17.7945	17.6467	17.5323	19.1164	17.8041	17.5443	18.9302	16.2984	15.7435	16.1844	16.6057	19.451	19.2272	19.0644	17.9873	18.7089	18.0652	18.6379	18.743	M1A1R9	Glutathione-s-transferase theta, gst
17.0658	18.5225	17.3219	17.0695	18.0128	17.9647	17.7001	17.173	16.7802	16.3601	16.3103	16.8578	17.3956	18.2376	17.2212	17.7186	18.1062	16.0297	18.3556	16.5049	17.651	17.9271	17.065	16.6486	17.1492	17.5728	17.5943	17.6597	18.1103	18.8767	18.7081	18.2998	17.6844	17.4039	17.2132	17.48	18.8291	18.2638	18.0048	18.2444	17.2832	18.6733	17.3441	17.0558	17.5668	17.7439	17.1189	17.5138	M1A1S0	Glutathione peroxidase
16.4319	15.7966	15.5744	15.8281	15.1747	15.4825	15.9116	15.8341	15.3406	15.3732	15.4564	14.8169	16.096	15.5012	15.8932	16.367	15.1844	16.0013	15.739	16.3063	15.1152	15.2764	16.0047	15.773	14.4896	15.8725	15.2559	15.4395	15.3745	15.4557	15.9664	15.3858	15.0684	15.1816	15.3916	16.3035	15.8648	16.287	15.5676	14.9659	15.4913	14.8414	15.4964	15.8182	14.7251	15.0366	15.2848	15.313	M1A1S2	Glutathione peroxidase
16.0955	16.5423	16.919	18.1242	16.7432	16.443	17.4127	16.8187	16.4901	15.9287	17.0523	15.4773	15.4267	13.9691	14.3881	14.9719	14.6422	18.1365	16.443	17.3402	16.3864	15.8541	16.3775	15.4445	16.5179	17.7892	17.59	17.7276	15.9607	15.2337	16.6005	16.185	15.9917	15.7114	16.9447	17.8851	14.2032	14.3129	14.2229	13.7354	13.9868	16.275	14.7779	16.5486	17.305	16.5836	16.5149	17.1315	M1A1S5	Major intrinsic protein 1
17.4609	18.3704	17.3101	17.5508	17.4187	17.3281	16.8524	17.306	16.3767	15.7203	16.1281	17.9415	17.0549	17.338	15.835	16.3972	17.7867	17.3	17.9104	16.9223	17.5917	17.3769	18.2215	16.4049	17.2627	16.8566	16.5364	16.9882	16.9725	17.5341	17.6632	17.4879	16.8186	16.9249	16.7273	16.596	16.2226	16.6818	16.1905	15.632	15.767	16.8399	15.9072	16.7121	17.5106	17.4807	17.0819	17.4802	M1A1V4	UDP-glucose 4-epimerase
18.7843	19.1055	19.138	19.2348	17.9391	18.8651	18.4317	18.5793	18.3312	18.5462	17.7026	19.11	18.4779	18.4292	18.7581	18.8966	17.9816	18.3863	19.2803	19.1982	18.1486	18.0655	18.494	18.6849	18.6168	17.6312	18.238	18.1131	18.9777	19.0707	19.2988	19.252	18.4974	18.8954	18.536	17.8745	18.0997	18.4549	18.6641	18.5425	18.8165	17.9833	19.0249	18.7494	18.8466	18.626	18.8252	18.6175	M1A1V7	Inorganic diphosphatase
18.5401	19.1079	18.4138	18.3935	18.5717	18.4913	18.553	18.4691	17.1719	17.905	17.2728	17.7066	16.634	16.1869	16.8171	16.6702	18.3281	16.5054	16.8068	16.4767	18.1137	18.2959	17.9988	17.6074	18.4774	18.1982	18.5113	18.3682	17.7076	17.2676	17.2114	17.7809	18.3415	18.1931	18.2745	18.0883	18.7158	18.7728	18.0596	17.9609	17.9679	18.072	18.0991	18.2954	18.3368	18.6954	18.248	18.4764	M1A1W0	Alcohol dehydrogenase
16.3774	16.3054	14.8927	14.6511	16.4675	16.603	11.2335	15.0571	15.3049	15.4358	14.1519	13.7052	15.7169	16.1554	13.4379	15.4184	15.9434	17.4255	16.799	15.2467	16.6242	16.708	11.233	15.4465	16.5525	16.7035	14.4084	14.851	16.893	16.2079	15.1978	16.2048	16.6135	15.9893	15.5847	12.6114	16.036	15.0676	10.1426	13.0042	15.6163	15.9477	15.2625	14.5254	14.8809	15.8799	14.0048	16.3742	M1A219;M1A220;M1A221	Usp domain-containing protein
13.9441	13.4728	15.2681	14.9924	14.9804	15.488	15.2961	15.2584	14.5751	14.2165	14.1295	13.6769	15.1523	15.1307	15.2505	15.0638	12.4144	12.9923	15.9233	15.9845	13.5165	15.0763	14.1886	14.9371	14.637	14.6752	13.4143	14.6728	14.7143	11.7927	14.0607	14.7532	13.1226	15.2541	13.6123	14.9882	12.3506	12.8191	14.8407	14.3037	14.0689	13.4236	14.1037	14.4576	12.3506	12.6014	14.9792	13.5728	M1A226	Receptor-like serine/threonine-protein kinase
14.3197	15.0942	14.4343	15.6385	14.4543	14.4572	14.3971	14.8345	15.3029	14.6579	15.0862	15.0298	13.5243	14.7967	14.0167	14.424	13.9019	14.234	15.2826	14.3694	12.4101	13.0647	13.9974	14.4669	14.9089	15.3177	13.809	14.5885	14.9481	14.7659	14.9025	15.1838	14.5169	15.596	15.6244	15.7217	14.6664	14.1896	14.8126	14.3441	13.8107	14.1674	14.5069	15.33	14.8082	14.1041	14.2921	14.6774	M1A228	Pentatricopeptide repeat-containing protein
22.3213	21.6512	22.1441	21.436	22.9783	23.1596	23.223	22.7105	24.0408	22.7711	23.2659	23.8634	23.8862	24.09	21.9325	23.296	21.6733	22.8797	24.6913	23.6219	22.6002	24.1876	24.1688	23.7097	23.3322	22.017	22.964	22.1914	20.8727	20.964	21.4068	21.5865	23.1845	21.9525	21.3369	21.9698	22.1654	22.3811	21.4679	22.1102	22.3345	23.1446	21.8474	22.1441	22.5474	21.8475	21.6874	22.5116	M1A251	Peroxidase
13.636	13.4113	14.252	13.3356	13.6287	13.9798	13.0425	13.7411	14.1012	13.3756	13.8693	14.0546	13.7068	13.6933	13.5994	13.6403	14.4475	15.0957	13.9074	13.7556	13.9075	13.2884	13.8269	13.2396	13.8701	13.7421	12.4686	14.0291	14.0073	14.8694	14.546	14.5193	14.1305	14.5054	13.6919	13.0763	13.3162	13.1265	13.8097	13.9706	13.9853	13.8794	13.7249	13.4534	14.0826	13.9965	13.4828	13.6239	M1A270	RNA polymerase
15.1558	14.4257	14.3356	14.215	14.3294	14.5366	10.6795	14.9449	16.0465	15.0854	15.6924	15.5381	14.2952	13.5562	13.026	12.3945	14.6741	13.1268	11.9731	11.309	14.9803	14.6831	14.8722	14.5488	13.1231	14.7204	13.8419	15.0392	14.7445	14.2013	15.2466	14.4008	14.8141	14.6438	14.4591	14.4702	14.3072	13.3403	15.0578	14.7696	15.6591	15.5986	15.5123	14.062	15.084	15.3602	15.2882	15.4098	M1A271	Non-intrinsic ABC protein
15.5394	16.5997	15.6263	16.8683	16.7079	15.2657	15.8319	15.9441	17.1232	14.9255	16.2327	15.2943	15.3321	15.0648	14.5642	15.5163	15.6991	15.9403	15.747	15.2647	15.7149	16.2787	16.3135	15.8212	16.2043	17.4528	17.5042	17.9141	17.8536	17.8515	17.8835	17.7912	15.7811	17.5922	18.1155	16.6211	15.6387	16.4267	16.1709	15.1608	16.4083	15.6963	14.887	16.5534	16.4719	16.3592	14.607	15.8741	M1A272	Nuclear acid binding protein
15.692	15.2411	14.8593	16.1094	15.2757	14.1652	15.9898	15.5606	14.3524	14.844	14.8713	16.3856	15.7569	16.5687	15.1518	15.6188	15.2665	15.7807	16.4964	16.5444	14.5324	14.6278	15.8607	14.8946	16.2133	16.3621	16.1162	16.0758	15.1432	14.7081	16.008	16.3884	15.2963	16.1582	15.7802	16.3669	14.7899	15.0973	14.6338	14.8325	15.0208	15.5509	15.3693	15.0533	14.2032	14.8114	14.6916	15.3388	M1A273	Beta-glucosidase
19.1052	19.3778	19.4287	19.8716	19.5908	19.6004	18.9495	19.4142	19.5683	18.3995	19.2814	18.8586	19.5132	18.4795	19.1472	19.7653	19.2689	19.2248	19.2924	20.1922	19.2351	19.1905	19.2568	19.8952	19.7858	19.9467	19.4024	19.7509	19.3796	19.2688	19.3012	19.3968	19.3391	19.1013	19.9073	18.6191	19.798	20.0924	20.073	20.1277	20.7261	19.5064	19.9235	19.8827	20.2174	19.9728	20.1841	19.5501	M1A288	Glutaredoxin-dependent peroxiredoxin
13.1295	12.8766	11.5432	13.5103	15.9275	18.643	13.1432	11.6585	13.2641	15.1988	14.1483	11.6539	15.4946	14.4294	14.3155	14.7849	11.1617	10.9927	13.7635	15.2462	10.8869	10.9789	13.1339	14.0586	18.0731	15.4505	14.9851	16.5736	12.4275	11.5883	11.8345	12.4295	12.4898	14.0072	14.0754	14.0059	13.2542	15.0873	14.969	14.8092	11.8971	11.4602	12.5341	13.6719	12.9211	12.8856	13.5436	16.2552	M1A2A1	SCP domain-containing protein
12.4012	13.4485	13.1019	13.1374	14.913	15.9656	15.2468	15.0569	16.2732	17.0352	14.728	18.4523	15.2287	15.3222	10.8521	14.3081	10.632	14.3672	17.4157	15.3913	12.6993	15.7138	16.5771	17.1057	19.1464	15.1399	13.8456	15.7913	15.6961	15.0104	15.7148	15.6818	16.6121	16.7258	16.2631	14.1449	12.4882	15.5275	15.7292	14.2991	15.2011	16.8006	15.0373	16.5274	16.9543	15.8656	14.756	15.5809	M1A2A2	PR-1
21.0878	22.6152	22.0806	21.5424	23.9668	24.227	24.0575	23.5385	22.3403	22.254	21.9334	23.0893	23.3738	23.543	21.4137	22.2748	20.3602	22.2545	24.0071	21.9078	21.8652	23.4622	23.2979	22.8411	23.699	22.0903	22.104	22.7897	21.2814	20.8317	20.7141	20.8201	22.712	21.9605	21.465	20.7008	22.3463	22.3376	21.9675	21.453	19.9322	22.2302	20.18	20.0202	22.9377	22.3855	21.5478	22.544	M1A2A4	PR1 protein
22.8276	24.3878	23.7535	10.0713	25.9674	26.1682	25.8128	25.3424	23.3003	23.9813	21.8845	23.8885	24.1632	24.4966	22.7609	22.9643	21.9832	22.213	24.6818	21.8788	21.8438	23.9785	23.776	23.0305	25.4841	23.7965	23.6176	24.5274	21.8491	21.6045	21.4379	21.6634	24.6736	23.9194	23.2326	22.4343	24.2487	23.8856	23.555	22.9468	19.2555	22.19	19.4461	18.9585	23.8418	23.1532	22.1145	23.4023	M1A2A5	Basic PR-1 protein
20.5225	19.5259	20.0962	19.5106	21.6327	21.3939	22.1712	21.049	20.5617	18.6585	18.9502	18.691	21.0084	20.9751	15.2269	19.7611	12.7376	19.6542	20.7021	19.2943	18.073	21.0556	20.2576	20.4958	21.8846	19.2856	20.2412	20.5874	17.1322	17.3971	17.4084	17.8831	19.5787	19.3923	19.4906	18.9128	20.5331	19.9725	19.6644	18.88	18.9598	20.692	18.5446	18.2837	20.5193	20.0134	19.7791	19.7341	M1A2A6	PR1 protein
16.1509	17.0452	15.4077	15.0876	18.4557	17.478	17.8452	17.7249	16.6281	16.4383	14.8516	17.321	16.9033	17.4116	14.82	15.0122	14.766	15.8691	17.8237	11.7957	20.5008	21.0846	21.648	20.1273	17.8061	15.6288	15.1477	15.6506	15.8372	15.3693	15.1136	14.802	16.6177	16.0849	15.1533	13.5948	17.1007	16.3862	15.5616	15.0139	20.1229	22.3044	20.204	18.9286	15.9031	16.5769	14.8526	16.646	M1A2A8;M1A2A9	PR1 protein
19.6945	19.7096	19.3871	18.6387	19.5157	19.9992	19.7187	19.9457	18.9046	19.9537	19.8388	20.1354	19.0914	20.1658	19.5145	18.7626	18.9415	18.5027	18.905	18.9672	19.7232	19.0432	19.6212	18.8183	18.4389	18.7513	18.8096	18.5662	18.9982	19.1819	19.4773	19.0382	19.4315	18.7196	18.9335	18.5223	19.5423	19.1357	19.629	19.8699	19.4686	19.8646	19.7095	18.8129	19.3888	19.7352	19.3202	19.4672	M1A2B4	Malate dehydrogenase
14.7633	16.2229	15.4624	15.8669	14.7039	14.2782	14.352	14.6142	16.6951	14.9752	16.0325	15.6793	14.7501	13.7276	15.1423	14.5208	14.267	10.6423	15.5779	10.2466	14.8353	14.3761	17.4606	13.307	15.7172	15.585	15.6387	15.8141	16.3929	16.5728	16.6531	16.8116	16.92	16.9706	16.5383	14.9673	15.5975	15.8951	15.9149	15.2567	16.2242	16.3564	16.4455	15.9418	16.3049	16.8796	16.1337	16.6288	M1A2D6	Aspartyl-tRNA synthetase
13.854	13.7061	12.9416	13.8889	13.5702	14.6079	14.8603	14.4214	13.0705	13.0125	13.9054	15.1122	14.5623	14.5672	14.9142	16.0391	12.1188	16.3916	16.3075	15.6616	14.2626	14.5135	16.3712	15.0576	13.8176	13.6724	13.3378	14.2423	13.6492	14.2715	14.9039	14.8713	13.8803	13.6315	13.5712	14.2888	13.3165	13.8508	14.9058	14.7916	12.4936	13.2177	14.8582	15.1175	14.2982	13.5466	14.5133	15.4609	M1A2E0	Glucan endo-1,3-beta-glucosidase
10.4061	13.7241	12.4433	12.766	12.859	12.2348	11.2228	12.3137	12.9201	11.6874	10.8718	10.5455	12.561	12.9324	11.4964	12.0002	13	14.657	13.92	12.9923	11.6667	12.4143	13.184	11.4485	11.9816	12.7496	12.1899	13.5114	14.4031	14.3974	14.9325	12.8435	14.0467	13.6957	12.1583	12.2224	11.1054	11.6548	8.96391	9.63609	11.6406	11.3475	11.5676	11.5434	12.6638	10.7824	10.0435	12.2612	M1A2E4;M1A2E5	GYF domain-containing protein
11.7892	12.3221	12.9039	13.1623	14.5207	14.3331	14.9143	14.3086	15.7667	13.1085	16.023	13.4185	13.3111	12.162	11.5229	12.0515	14.974	14.5943	13.8511	13.5806	13.3211	14.3023	14.4995	13.351	14.5314	15.8878	14.351	15.2418	12.88	12.6187	12.8778	13.0907	13.477	13.039	13.9298	14.3627	13.213	10.6196	13.2653	13.4253	16.0447	15.762	13.8987	13.8413	15.1142	12.588	14.6892	15.2407	M1A2E9	Pore protein of 24 kD (OEP24)
11.4467	11.5485	10.564	10.5035	14.0216	12.9509	11.9999	11.5656	13.95	12.2399	12.8737	11.4842	11.5325	12.0945	13.0923	8.67943	12.3183	12.5667	11.7581	10.88	11.7976	12.4857	11.8922	11.3447	10.8986	14.4314	13.3299	14.4831	10.9909	11.0825	12.4484	11.2294	14.0701	14.2071	14.0113	13.0439	11.3973	11.6361	10.6917	10.3946	14.1049	13.3601	9.62855	12.8612	13.9756	11.1429	11.1317	12.9363	M1A2I5;M1A2I6;M1A2I7	COP9 signalosome complex subunit 4
14.9052	14.4288	14.4625	14.0255	14.1799	14.5982	14.1981	14.0761	14.5137	17.708	14.1086	15.8458	14.5468	14.7289	14.4727	14.9059	15.1376	15.2476	14.9732	13.7649	15.1871	14.8183	14.9898	15.1655	13.8723	13.6362	14.0609	13.8801	14.6493	14.4075	14.5139	14.3833	14.1413	14.0096	14.2432	13.923	14.9361	14.5682	14.534	14.4927	14.7483	14.6647	15.2765	14.8185	14.2687	14.479	14.5228	14.6398	M1A2L2	Carbon-nitrogen hydrolase family protein
11.8217	13.9984	12.1858	13.1868	11.8496	11.7861	12.0396	13.2545	12.9261	11.5358	13.0003	12.0691	11.1469	11.6851	11.3321	15.9058	11.9222	11.9651	12.2806	12.413	12.2035	12.6438	14.4629	11.3829	13.1299	14.7241	14.798	14.7484	14.8051	13.6434	13.4918	13.9957	13.1256	13.1621	14.471	13.7467	12.4936	12.9923	12.9361	13.14	13.2801	15.5127	14.3047	13.633	15.7655	14.8771	12.4505	14.1261	M1A2M3	WD-40 repeat protein
17.5243	17.5539	18.0887	18.5336	18.9593	18.5583	19.159	18.5941	18.1084	17.4937	19.1421	18.2781	18.5181	18.246	18.2028	18.4438	17.9286	19.7949	18.6303	19.2248	17.7219	19.0667	18.8403	18.7956	17.9832	19.0356	19.4224	19.2675	17.9254	18.3391	18.1336	17.5657	18.2158	17.6047	18.2445	18.7685	18.4784	18.4098	18.884	19.4595	18.4622	19.0067	17.9631	17.5942	19.2381	18.3582	19.3104	18.9647	M1A2M6	Patellin 1
16.9022	16.385	17.0166	16.4902	16.9526	17.436	17.6679	16.9215	15.9369	16.6165	17.2106	16.6761	17.0647	17.153	17.5414	17.2854	17.1361	17.446	17.4611	18.6029	17.2706	17.2472	17.4547	17.8356	16.5965	16.4576	16.4751	16.5431	15.3571	15.4027	15.7228	16.3024	15.9408	15.9097	16.2217	16.4845	16.6108	16.4544	16.6152	17.1372	16.7717	16.8959	16.835	16.9496	16.8334	16.6821	16.7473	16.5429	M1A2N1	Uncharacterized protein
14.306	16.4115	12.4014	15.5866	16.171	15.1614	12.944	14.9692	13.8364	10.911	10.4309	11.147	9.41398	10.3968	9.85175	11.889	14.1307	14.1852	12.6656	12.0432	12.2517	12.5618	11.6151	11.0733	15.0195	16.2759	15.838	16.6573	16.7371	16.2843	16.211	16.7524	15.9914	16.7375	16.2061	12.891	14.3102	16.207	15.1607	12.7604	15.9917	13.7941	15.7371	15.8567	15.379	16.3972	15.6538	15.4315	M1A2N5	Cinnamoyl-CoA reductase
14.9847	15.1875	14.7416	14.2121	14.1052	14.2304	12.6692	14.1982	15.861	15.809	15.4757	16.7818	14.5391	15.1068	14.5762	14.5819	16.403	16.7018	17.3575	16.1274	15.5897	15.6855	15.9626	15.2032	15.3455	15.4544	15.9253	15.7462	16.601	16.7691	17.2296	16.9051	15.756	15.1162	14.6409	14.199	14.1049	15.0707	14.6977	14.0554	14.2564	14.3041	14.4833	14.1048	15.4217	16.0551	15.1724	16.0656	M1A2S2	Aminocarboxymuconate-semialdehyde decarboxylase
18.6128	18.9958	18.5454	18.3445	18.6062	19.1335	19.0433	19.1235	18.2851	18.6889	18.452	19.9722	18.8134	18.9161	19.1163	19.5415	19.4054	19.2972	19.5971	19.4458	19.5063	19.2591	19.5789	19.2352	18.8079	18.1817	19.6152	18.9941	19.4002	19.5547	19.8409	19.8293	19.2697	18.4991	18.7271	18.1815	18.643	18.9984	18.853	18.4815	18.5261	18.0587	18.9338	18.5884	19.1695	19.6329	19.0044	19.4217	M1A2T5	Peptidyl-prolyl cis-trans isomerase
20.2681	19.4778	20.0316	19.6224	19.1216	19.5887	20.2767	19.4203	19.3781	19.4841	19.7689	20.3546	20.7253	20.9934	20.1259	20.8191	19.7091	20.4404	22.0427	21.379	20.1798	20.5625	21.2538	20.5907	18.6844	18.7065	20.0849	19.1649	19.6429	19.9127	20.1546	19.9497	20.1797	18.4652	18.8304	19.0675	19.595	20.2998	19.8224	19.8255	21.3545	23.0783	21.4147	20.6727	20.5575	20.7161	21.1387	21.4103	M1A2V5;M1A2V6	Superoxide dismutase
11.243	11.2545	10.6743	15.8641	13.1978	11.6348	15.9719	16.9215	13.0022	10.7603	12.5884	12.8397	12.6584	10.1322	10.9951	13.6473	13.5724	13.3363	12.7655	10.7111	12.0814	13.0626	10.4936	12.9174	12.9992	15.0081	13.142	15.5049	13.073	11.7903	13.2989	10.5983	12.5802	10.458	10.5935	14.9091	11.2673	10.9702	13.5027	11.9188	13.1744	14.4757	16.0413	11.3653	12.91	11.8342	11.0779	11.8312	M1A2V8	Sec10
13.7768	13.8777	13.621	14.384	14.379	13.3458	13.3033	14.5062	15.8474	13.7149	14.999	13.8797	13.0974	10.6126	11.6268	11.6332	14.9803	14.7638	14.8016	10.8436	12.6634	14.5821	14.6868	13.0398	13.7114	15.0711	13.077	15.261	13.2735	13.3279	14.7019	14.7781	13.9081	13.6423	14.4034	14.3632	11.4223	12.8231	13.6605	11.1261	12.1846	13.0178	12.5969	14.5836	14.3951	11.0375	13.3744	14.9136	M1A2V9	Uncharacterized protein
14.2498	16.0281	14.8675	15.3255	14.8064	14.9336	14.4822	14.8678	15.3918	13.8772	13.9884	15.1654	14.1937	13.5812	13.575	13.9005	14.9083	16.2881	15.059	14.3938	14.4591	15.0252	15.6018	13.458	14.0254	15.3258	14.9366	15.1948	15.1978	15.9183	16.3628	15.5853	15.1865	14.8858	14.6162	14.8457	13.9278	14.2725	13.9722	13.5439	13.5792	13.4803	13.8747	14.5592	14.852	14.3283	13.2603	14.1367	M1A2Y2	NADH dehydrogenase
15.6002	16.2705	16.8207	16.5924	16.1067	16.3306	16.1804	15.9555	15.771	14.8227	17.0086	14.8071	16.8097	16.6576	16.0358	16.2334	15.7131	16.8642	16.8635	17.3058	15.7545	15.8931	16.1727	16.9532	16.3396	15.6655	16.2138	17.1658	15.2782	15.363	15.1121	15.0509	14.6039	14.8133	15.4066	14.6185	16.241	15.9154	15.9672	16.6586	14.8742	16.7134	15.5488	16.3666	17.1801	16.2156	15.4034	16.1896	M1A2Y3	Peroxidase
19.0122	19.5307	19.892	19.389	19.3391	20.5639	20.762	20.1004	18.7343	18.9707	20.6439	19.6724	19.6739	20.3293	19.5505	19.3762	20.4186	20.5391	21.6282	20.3875	19.6585	21.5212	21.6486	20.001	19.8746	19.9856	20.6692	20.0984	18.7486	18.8834	19.1023	19.2834	19.5213	18.2195	19.0991	19.9574	19.2451	19.3809	18.6521	19.8923	19.0923	20.4334	19.4595	20.1825	21.3817	20.5446	19.7664	19.6301	M1A2Y4	Peroxidase
17.1622	17.4966	17.4971	16.9244	17.5267	18.0598	18.4456	17.362	17.2287	17.3348	18.6361	18.1011	17.8841	18.7393	17.5945	17.3563	17.869	17.9564	18.7685	17.5665	17.9295	19.3019	19.3766	18.215	18.18	17.5323	17.7702	17.3494	16.4746	16.4849	16.1769	16.2884	16.9862	16.1547	16.1969	17.4106	17.2491	16.9471	17.1327	17.4712	16.6412	18.1825	17.3245	17.7704	18.0637	17.5581	16.9153	17.3925	M1A2Z2	Peroxidase
16.9602	18.0827	16.8089	16.6873	18.6048	18.8504	18.7249	18.0916	17.2794	16.6647	17.6932	17.1389	13.1592	18.2569	16.6208	16.5654	13.8063	15.3096	16.7883	16.3963	14.4594	16.9789	17.6198	17.0004	18.0948	19.1447	19.0074	18.2911	16.9053	17.8852	17.0094	16.6145	17.9839	17.6746	17.53	18.4248	17.7794	17.5758	17.1345	16.0561	14.9587	15.5626	16.5943	16.5406	16.8473	16.547	16.6585	17.7794	M1A322;Q2VEG1	Cytochrome b559 subunit alpha
19.7308	18.1735	19.2259	18.6173	18.5447	18.832	18.344	18.4989	18.7604	18.5658	19.9727	18.8519	19.4785	19.9209	20.3577	19.7842	19.1064	19.2744	19.2735	20.1843	20.3118	18.976	18.7256	20.4121	18.0906	17.9173	18.6824	17.964	18.1279	18.2718	18.2421	18.1825	18.1761	17.2126	17.7375	18.088	19.0703	18.6002	20.3373	19.6662	20.1723	20.9305	20.6168	20.3043	19.5817	20.0586	20.2026	20.053	M1A358	Uncharacterized protein
18.9775	18.8446	18.9659	18.841	18.757	18.9204	18.6726	18.6541	18.4295	18.812	18.8109	18.4341	19.164	18.8698	19.3053	19.0194	19.2352	18.7127	18.5468	18.9276	19.0055	18.8496	18.6851	19.1061	18.9036	18.7071	18.5885	18.4758	19.0071	18.8044	18.7785	18.9072	19.2231	19.518	19.2244	19.2564	18.4189	18.8703	18.5395	18.4328	18.609	18.1903	18.825	19.0811	18.1025	17.9829	18.0894	17.9078	M1A379	Alpha-glucosidase
16.6301	16.4728	16.6608	16.8884	16.9691	17.4318	14.9754	16.2785	15.5001	15.8172	14.4552	16.5404	14.3541	15.3513	14.3522	14.3433	15.6374	14.2066	13.5306	12.3203	16.606	16.7986	15.2477	14.1544	17.5723	16.4296	17.8426	17.2425	16.3233	16.5803	16.6554	16.7439	15.804	16.0998	17.1336	16.118	14.7253	16.5212	15.1085	14.6411	16.8607	14.7427	16.6327	15.8408	16.6834	16.4655	16.5148	16.4879	M1A382	Sinapyl alcohol dehydrogenase 2
17.3386	17.0967	17.401	16.977	15.2441	19.6391	15.2421	15.3067	15.2665	15.4783	14.9135	19.7472	16.226	16.1367	16.0787	15.8714	16.6886	20.6726	16.1097	15.1737	17.7176	20.0695	15.8872	16.063	16.1445	20.1377	14.9952	15.8865	16.7451	16.086	15.8153	16.0012	16.1303	17.3536	16.5128	15.5667	19.5111	16.7898	16.4731	16.034	17.0962	15.4097	16.0536	16.8251	15.8414	15.2971	17.7577	18.9682	M1A383;M1A384	Calreticulin
13.5559	14.3313	13.9985	14.2612	13.384	14.7273	14.1693	13.9003	13.6875	13.1185	13.2002	14.0793	13.0169	13.2097	12.8079	12.4846	13.7209	15.3525	14.4719	12.9552	13.4448	13.6379	14.328	12.1402	13.4311	13.3043	13.577	14.3345	13.7587	14.1755	12.7313	11.4905	12.8934	12.7115	12.5447	13.2489	12.8892	12.4032	12.022	11.545	11.4782	12.8176	11.2747	12.6413	13.1422	12.5211	11.6386	13.0325	M1A385	Pectin acetylesterase
15.943	15.171	15.856	15.305	14.805	15.2751	15.0413	15.0717	15.6917	15.637	16.1573	15.2322	15.7898	15.1691	15.4808	15.1065	16.1967	15.0837	15.1559	15.7619	16.1205	15.5594	15.3012	15.6224	15.8634	15.5725	15.2733	15.3562	14.9384	14.9386	15.2096	15.2928	15.1074	14.7976	15.455	15.0623	15.6254	16.0383	15.7661	15.9331	15.9786	16.0883	15.664	15.9496	15.9102	15.1341	15.685	15.0226	M1A396	Acyl-CoA thioesterase
16.8942	15.1669	16.404	16.4644	15.9723	16.1156	17.4094	17.0167	16.5361	16.3008	17.0048	14.629	16.3438	16.2244	18.1027	17.0574	16.2505	16.1232	15.2303	17.9374	15.4509	15.9069	15.7419	17.4367	17.5227	17.9341	17.8556	17.3532	15.7579	17.2204	15.1385	15.7595	15.4518	16.6301	17.5306	19.0852	18.228	17.5997	17.194	18.8288	17.9443	16.401	17.3353	18.1124	16.8088	16.5406	18.6875	16.3603	M1A3D0	NAD(P)H:quinone oxidoreductase
13.8873	14.3534	15.6095	15.6547	14.8574	13.2696	15.9542	15.9713	15.3823	11.1752	16.1312	14.9567	15.1369	15.7798	15.3812	16.7232	15.3852	14.8931	16.267	16.335	15.5798	14.9738	16.2358	15.9522	15.1598	15.3121	15.3801	15.5626	13.4296	13.2849	14.0359	14.7909	13.7754	15.3555	15.0304	15.5587	14.7645	14.8946	16.0821	16.3218	15.3738	15.2991	16.4841	16.0751	15.5606	14.8999	15.8224	16.0532	M1A3D2	Trafficking protein particle complex subunit
15.5442	17.1678	15.9226	16.932	16.5339	16.257	15.3331	16.3863	15.3229	14.1506	14.3761	14.9161	14.6617	14.7355	14.4869	14.8452	15.8875	15.1082	16.0014	14.7373	14.795	15.4151	16.1511	15.2301	16.8104	16.8668	16.9989	17.625	17.2937	17.3857	17.5004	17.7204	16.5929	17.3951	17.5145	15.8181	15.4657	16.6771	15.7327	15.0704	15.5939	15.1964	15.789	16.5622	16.6931	16.9999	15.971	16.7998	M1A3D4	Peptidyl-prolyl cis-trans isomerase
21.3109	20.8558	21.873	21.1172	21.0421	21.1901	21.3493	20.6248	20.3064	20.5428	22.1418	19.7102	21.7016	22.4837	22.8308	22.0654	21.7718	21.5909	21.3319	22.3413	22.3624	21.7142	21.7642	21.7155	20.5463	20.236	19.9873	20.3046	19.7266	19.5224	19.6185	19.3428	19.501	19.3307	20.2955	20.224	21.6587	20.2685	21.6806	23.2137	22.7995	21.9822	22.3921	22.0622	21.8137	21.0761	22.3476	21.1779	M1A3D8	Aspartic proteinase nepenthesin-1
18.9739	20.3615	20.1578	20.3353	20.4792	20.0163	20.5414	20.1081	20.175	19.1987	18.0499	18.6266	17.7098	16.7715	16.7712	18.3348	18.2535	18.5065	18.0892	18.2726	17.3724	17.7629	18.5122	19.1038	18.4811	17.9668	19.0478	18.8513	20.2949	20.4385	20.09	20.7156	19.2413	20.3162	20.3436	20.1864	20.0426	20.203	19.1677	18.5021	19.058	19.5826	19.6781	19.8332	19.7836	19.1901	19.5859	18.903	M1A3D9	NAD(P)H dehydrogenase (quinone)
20.2058	19.9019	19.2156	19.1689	19.7806	20.3219	20.0401	19.9522	18.5972	18.2385	19.077	19.118	20.7872	20.7243	20.7718	20.7738	21.2163	22.8408	22.1574	21.536	19.6143	19.9696	20.7387	20.2106	19.7938	20.3654	19.2898	19.851	19.7388	20.0214	20.1565	19.9106	20.5076	20.0299	19.4375	20.4765	19.5615	19.864	19.5148	20.4163	19.4165	19.4572	18.9717	20.0007	19.2732	19.3483	19.1523	19.3823	M1A3E1	DOMON domain-containing protein
11.472	13.6224	13.1349	12.8069	12.116	13.2131	13.4506	11.6545	13.1489	10.7473	11.9266	12.1759	13.8422	14.3044	12.5533	13.7923	12.4537	11.76	15.327	13.6885	11.1835	13.884	15.0932	14.4228	12.578	12.3364	11.9348	10.4559	11.7393	14.7351	14.7352	13.9564	12.8961	12.096	12.69	13.9232	12.4111	12.5356	11.2662	13.1903	12.5422	10.9305	11.8194	10.9285	13.9499	14.3151	13.1963	11.6259	M1A3G2	Uncharacterized GPI-anchored protein
17.5327	18.2786	17.6051	18.0629	17.6578	17.6254	17.5815	17.6757	17.1112	17.0358	16.1168	18.0243	16.3374	15.9348	16.099	16.648	17.1722	18.1838	17.64	16.4827	16.4777	17.4007	17.7695	16.7146	17.4589	17.6026	17.8544	17.6787	17.7933	17.9585	17.9599	18.0669	17.5063	17.9846	17.8691	17.5313	16.8764	17.532	16.596	15.8658	16.03	16.1437	16.4711	17.0127	17.7089	17.8029	16.7409	17.6386	M1A3I7	Progesterone 5 beta-reductase
12.4735	11.3817	10.85	11.7205	13.8836	12.4156	13.9819	13.9061	12.5146	14.6082	15.0044	12.4804	15.1763	13.6648	13.8767	13.437	13.2456	13.8999	14.2513	14.1761	14.4024	14.3922	14.2591	14.8352	10.6891	15.3627	14.5979	15.063	12.5739	10.9783	11.5921	12.3875	13.0586	11.5091	13.4012	13.6042	13.0951	13.8751	13.2407	14.0569	14.0487	14.2933	13.418	12.5132	13.1719	12.9535	14.1066	13.8048	M1A3J1	Rhodanese-like domain containing protein
14.076	13.3882	14.3918	14.6215	14.5511	14.5531	14.6482	14.6059	16.3323	13.6592	14.6435	14.7228	16.1839	16.2611	15.0015	15.0531	15.7824	16.272	16.9742	15.4466	15.6353	15.7279	16.3623	15.1595	14.2213	14.6202	14.2773	15.4548	14.5782	15.3542	15.5256	15.1524	14.7817	15.2475	14.5122	14.8377	14.3413	14.9207	14.6559	14.6289	14.1817	14.8475	12.9224	14.7127	15.0109	14.0892	14.2664	15.3655	M1A3J2	Cytochrome b5
18.2043	18.5772	20.5024	20.9211	17.9474	18.2569	18.4016	20.225	16.8652	17.0855	19.4722	18.6595	18.2807	18.5701	20.6868	19.7865	19.476	19.968	18.3371	20.2934	20.5895	20.8714	19.6323	19.9298	17.7578	17.4742	21.6384	21.2891	18.2731	18.2702	20.6736	18.9413	18.905	18.628	21.1147	20.6459	17.348	18.9815	19.9345	20.428	19.712	19.424	19.3932	20.1209	20.3958	20.5269	20.4541	19.733	M1A3K0	6-phosphogluconolactonase
10.0328	10.5584	12.9924	13.0878	12.037	10.7326	12.671	11.0792	12.6321	11.3901	14.0417	12.0917	12.8101	11.4909	14.1737	13.764	12.7505	12.9945	12.0004	14.5288	12.8923	12.6209	11.2588	13.8007	10.9845	12.5254	12.8752	12.6289	11.3869	11.4473	11.7723	11.6612	10.2913	11.9562	11.1732	13.4084	11.8478	11.613	12.5648	14.0122	13.6768	12.5154	14.2571	13.0776	12.4527	10.6814	13.3819	11.8025	M1A3M1	Eukaryotic translation initiation factor 2 family protein / eIF-2 family protein
18.9551	17.8774	18.5768	18.134	18.7471	18.7103	19.4013	18.6779	17.0274	18.0744	17.9863	17.6145	18.8174	18.2704	18.8198	18.6317	19.1439	20.1985	19.7479	20.0053	18.0098	18.1552	18.5832	18.573	19.4755	18.7315	18.4552	18.1408	16.2103	16.0955	16.1938	16.2831	18.6134	18.4215	18.3796	18.4576	18.0165	17.9345	18.5264	18.6759	18.3309	17.8959	17.9524	18.6688	18.2066	18.093	17.7805	17.6846	M1A3M5	L-gulonolactone oxidase
15.6526	17.9843	14.9788	17.468	17.4087	16.7817	14.5006	15.5874	17.6242	17.6753	16.5398	15.8548	15.9056	14.972	15.6637	15.5184	16.8124	16.2689	16.8628	17.7643	14.8733	14.7249	14.6272	15.8501	17.3403	17.6724	18.351	18.2374	17.0917	16.8091	16.0442	17.3744	17.8099	17.9472	18.7273	19.3484	16.554	17.496	16.0424	15.9244	17.7492	17.7768	18.5151	18.4378	17.7125	17.4424	16.9705	16.438	M1A3M7	AB hydrolase-1 domain-containing protein
17.8241	17.9404	17.9639	17.48	16.7564	17.1278	17.3783	16.597	17.0912	17.6252	16.885	17.0543	17.8752	17.3267	17.6735	17.509	17.0657	17.8905	18.7206	18.0886	17.1303	17.9925	18.5765	18.1536	17.7811	16.4288	16.8658	17.0703	16.288	16.1919	16.387	16.6831	16.9228	17.2988	15.975	16.8112	16.85	17.6647	17.0322	16.8267	16.5853	16.6186	16.5673	17.0677	15.5688	14.711	16.1774	15.7411	M1A3P7	L-ascorbate oxidase
14.6406	15.6587	13.7842	16.1978	16.1796	14.8321	15.2396	14.8706	16.2557	14.5239	15.3001	14.8731	15.3277	14.7979	12.9159	13.2588	16.3105	16.5846	15.7588	13.7483	16.1131	16.5632	16.4621	15.8805	14.9555	16.6435	16.0927	16.6471	16.1201	16.203	16.0238	16.7317	16.0527	16.7354	16.6913	15.4382	14.9224	16.2302	16.1238	16.1491	17.3292	16.1949	15.0115	14.9552	17.0157	16.7759	15.9646	15.5767	M1A3V0;M1A3V1	Ubiquitin fusion-degradation protein
15.2691	15.9949	14.9623	14.782	15.409	14.7104	15.226	14.9012	14.2563	13.647	13.6081	16.2766	14.4187	15.3325	13.6735	15.0947	14.3502	14.9616	15.9844	15.5647	14.6226	14.3693	14.5048	15.0232	14.4441	14.9991	15.3729	14.1289	16.6841	13.8922	14.5789	14.5126	13.2906	14.1166	13.2412	14.4245	14.8148	13.9117	13.5038	14.3841	12.7571	13.2091	15.3852	15.8834	14.4591	14.5247	13.3368	14.0127	M1A3V3	Complex I-B22
16.068	16.2475	16.071	16.4248	15.7085	15.4098	15.1311	15.7206	15.1612	15.8351	15.2104	15.7661	13.4431	13.6719	14.1994	14.2838	14.083	14.9656	14.1201	15.3278	14.4113	14.4548	14.0598	14.7184	15.9559	15.7944	15.9149	15.9131	15.9676	15.7072	16.05	16.0745	15.2312	15.9579	16.136	15.7321	15.3648	16.0838	15.5208	15.4134	15.4165	14.7452	15.8449	16.1448	15.9026	15.6401	16.0498	15.7463	M1A3Z1	Pyridoxin biosynthesis protein PDX1
16.5331	16.9921	16.782	17.2614	16.7402	16.5567	16.4989	16.695	16.1871	16.1729	16.4345	16.5185	16.2092	15.2828	16.6982	16.3134	16.7925	16.8176	16.3747	16.838	16.2253	16.3343	15.8913	16.6719	16.4433	16.8965	17.3437	17.105	17.0571	16.9771	17.3543	17.3631	16.1999	16.8903	17.268	16.748	16.474	17.0055	16.6364	16.7914	16.8164	16.2521	17.0348	16.6267	16.7528	16.8539	17.1537	16.7149	M1A3Z3	Serine-threonine kinase receptor-associated protein
13.3143	15.1707	11.446	14.9057	11.3971	11.8481	14.1312	14.144	15.2935	13.4239	12.6257	12.8755	12.2987	11.4624	11.9158	10.2156	11.722	16.0171	11.9131	11.8104	12.835	10.7603	12.1323	12.9794	16.0103	16.8554	15.4101	16.3795	15.4282	15.9371	15.7023	14.3328	15.721	15.8188	14.9106	15.4302	11.5772	13.1234	11.1202	11.2551	11.4263	11.7307	12.3057	13.827	12.7246	11.4551	10.7131	13.8768	M1A3Z7	Esterase/lipase/thioesterase family protein
15.3458	17.3205	14.1555	13.0323	17.8538	17.0744	14.846	14.049	14.5275	14.7962	15.6378	13.9254	14.8263	15.5549	16.4763	14.7127	13.8686	14.0956	16.9945	17.7398	15.5777	14.5665	16.6067	15.4377	15.3591	15.1614	14.7706	14.2696	17.1122	17.3009	12.1621	12.2857	16.7154	14.2365	13.9207	14.7041	17.8955	14.9385	15.0973	15.9306	15.9773	14.3121	15.2604	13.9617	14.3682	13.8261	17.1461	16.85	M1A423	Aspartic proteinase nepenthesin-1
17.5273	17.8792	17.4712	17.9486	17.6052	17.7243	17.8004	18.6174	18.949	18.5078	17.8358	18.9822	17.0344	17.2569	17.7284	17.7906	18.1061	17.6449	18.2981	18.6483	16.9686	17.3161	17.0098	16.5462	16.5693	16.8541	18.031	17.2375	18.2415	17.9445	18.8669	18.675	16.2731	16.8453	17.3821	17.6734	16.6017	16.6558	16.8577	17.6209	16.6176	16.2977	16.4523	16.6213	16.5112	17.7148	16.8266	17.3025	M1A449	40S ribosomal protein S7
17.3699	18.1655	17.5763	18.1965	17.7595	17.9694	17.0593	17.8275	17.3283	17.6511	17.0747	16.9424	16.4682	16.4471	16.8621	16.7628	17.225	16.3484	17.0715	16.9667	16.3534	16.3733	16.4373	16.7067	17.9973	17.9648	17.5139	18.004	17.908	17.294	17.7137	18.0736	17.6373	18.0276	17.9553	17.7554	17.0421	17.9728	17.4861	17.0528	17.2417	17.1497	17.3481	17.7748	17.7219	18.0292	17.7595	17.6749	M1A466	WD-repeat protein
15.5808	17.2833	16.6071	16.5048	17.2254	17.4122	17.431	16.8551	17.1333	16.8609	16.194	17.1656	16.9139	17.8871	16.3032	16.4326	17.4983	17.5339	18.2249	15.7689	17.3809	17.5468	17.6358	16.2953	16.9555	16.7257	17.5283	17.0366	16.4534	16.2462	16.3627	16.1415	17.1131	17.2795	16.9567	17.2066	16.4244	15.5549	15.8433	15.4739	15.7859	17.216	15.9759	15.8159	17.0763	16.6913	16.0662	16.9256	M1A468	Beta-mannosidase
20.9048	22.2957	21.5245	21.6608	21.7451	21.9394	21.5792	21.7994	21.1875	21.7268	20.7308	21.2832	20.6896	20.7932	20.8025	20.6068	21.1836	19.6706	20.5	19.6199	20.5113	20.229	20.1135	20.2832	21.1156	21.0029	21.4516	21.6544	21.7369	21.455	21.8929	21.9199	21.4617	22.0776	21.467	21.6812	21.4368	21.4265	20.9194	20.479	20.4712	20.4374	20.7738	20.9866	21.086	21.301	20.9867	21.2517	M1A470	ArcA2 protein
11.7642	12.7269	12.9461	13.2705	12.4633	10.9499	9.65591	12.8328	13.2628	13.318	12.1265	12.1483	14.8033	11.864	12.7815	11.4512	12.212	13.1533	15.2061	12.4475	10.7183	11.7735	11.3007	12.1329	14.1538	14.7076	14.3032	14.4396	13.1574	14.0648	13.0234	13.2436	13.6328	14.0325	14.4676	13.1846	11.352	13.5573	12.3903	15.5434	13.5484	12.608	9.66504	13.3301	12.6587	12.8434	11.7228	12.3095	M1A475	Pre-mRNA-splicing factor SPF27 homolog
9.72597	9.33679	10.2492	10.486	10.9779	10.8941	10.4647	10.2331	11.7057	10.0781	11.326	10.9625	8.12057	9.0852	10.2794	10.1793	10.9757	12.8488	10.6577	12.1319	9.58089	10.5081	11.3576	10.5168	10.4441	11.786	11.5339	11.2939	11.278	11.2296	10.9027	10.2589	10.5963	10.6204	10.9496	11.1879	11.247	8.17804	11.3331	10.4971	12.4236	9.88791	10.5076	10.1445	10.1665	9.44446	11.2115	11.1626	M1A476;M1A477	Eukaryotic peptide chain release factor GTP-binding subunit
15.816	16.7486	16.1303	16.6614	16.8346	16.6583	16.4074	16.8977	17.2454	16.1088	16.5617	16.3222	15.0845	14.7164	14.4873	15.221	15.6251	16.5513	16.0623	14.8119	15.3489	16.2184	15.9155	15.5185	16.242	17.4197	16.4524	17.4721	16.7715	16.1882	16.5894	16.8826	16.8743	17.1656	16.5721	17.1411	15.8878	16.0383	16.2094	16.3877	17.6876	16.6014	16.457	16.6729	16.7706	16.0045	16.0366	16.6436	M1A483	T-complex protein 1 subunit delta
16.2463	14.9354	16.764	15.8719	15.2573	15.6193	15.7876	15.648	16.096	13.1658	16.729	14.3652	16.8142	16.4533	16.7578	16.4269	16.0931	16.4236	16.4728	17.404	15.3443	14.994	15.526	15.647	13.7794	14.4967	13.7975	13.9516	12.7179	11.7452	12.597	14.35	13.8784	15.8924	14.0549	14.6216	15.6351	14.8693	14.1746	15.7034	15.0986	15.4282	15.2589	16.4603	15.4813	14.1062	14.8071	13.8976	M1A4F6	Uncharacterized protein
15.9295	16.0981	15.6316	14.7536	16.1393	16.6215	16.5559	16.534	14.7762	15.3987	15.4142	15.5554	16.4739	16.5438	16.1077	16.124	15.6375	15.4786	16.4518	15.4748	16.6681	16.1747	16.5004	17.1491	15.8697	15.4556	14.8246	16.2504	16.3193	16.1458	16.2088	16.5326	17.139	15.5261	16.3862	15.6791	16.6092	16.3232	16.6173	16.3448	15.6658	15.0391	15.7253	15.2428	16.7088	16.4911	16.6155	16.0535	M1A4G8	Peptidylprolyl isomerase
15.4694	16.0556	15.9207	15.9412	16.296	16.3091	16.3244	16.3484	18.012	17.4772	16.3326	17.2016	16.1051	15.487	15.2996	16.5549	14.7426	14.81	16.9855	16.8693	15.0812	15.298	16.6628	16.6893	16.5574	16.4201	16.8673	17.7435	17.0641	16.4124	17.0842	16.8901	17.3921	17.1012	17.0437	16.6666	15.593	16.1333	16.8115	16.1995	16.3344	16.7507	16.6359	16.7715	15.9411	15.4877	16.0541	16.7701	M1A4Q5	Dipeptide epimerase
16.2378	16.2082	16.6063	17.1569	16.7334	15.9356	16.9541	17.1373	16.9591	16.9339	17.5825	16.9787	16.356	16.1538	19.2557	17.6142	16.024	17.2789	18.0041	18.9063	16.2484	16.9724	18.3871	18.3047	16.8962	17.357	17.6054	17.5412	16.3291	16.689	16.6602	16.314	15.8413	15.8109	18.0944	18.4359	15.7829	16.7268	17.7699	17.7412	15.723	15.8543	16.8665	17.9893	17.0793	17.0368	18.0884	17.6453	M1A4R1	DNA-binding protein
12.8222	13.7231	11.4482	12.498	13.7058	11.0883	12.642	13.0796	13.6754	11.6453	12.7079	11.0543	12.4908	12.2515	12.2953	11.2151	13.4132	13.6611	12.7682	10.8076	13.5863	13.0437	12.9399	12.6844	13.3054	13.6903	11.9079	13.1468	13.8041	14.0457	12.896	12.9087	13.4224	12.7696	13.3111	12.5803	11.782	13.0118	11.6089	10.5694	11.453	12.0083	12.5705	12.2867	12.6781	12.1713	12.0928	12.8069	M1A4T6	Spliceosome associated protein
17.355	16.9372	16.7517	16.865	17.3547	17.7687	17.5832	17.2255	16.9096	17.2941	16.8629	17.8699	17.8384	17.1751	17.713	18.5738	17.1969	17.9032	18.2549	18.415	17.175	16.6616	17.7314	17.6353	17.4529	16.9966	17.2053	17.3508	17.2792	17.1107	17.4854	17.3382	17.0528	16.8692	16.9243	16.4793	17.0124	17.9526	17.3205	17.4801	17.7448	16.6461	17.2215	16.8941	16.8405	16.5552	17.5343	17.0351	M1A4U5	Aldose 1-epimerase
15.6437	14.3477	14.7266	14.259	15.1823	14.9565	14.0969	14.5281	15.4809	15.7331	15.0243	15.0055	15.3916	14.6105	14.6394	14.1845	15.3004	15.5332	14.7065	14.3907	14.8881	14.7992	14.2915	14.4123	15.1618	15.3284	13.9763	15.2688	14.3099	14.7182	14.0533	14.606	15.0842	15.0914	14.4545	14.275	13.5621	14.5717	14.5211	14.8154	16.1235	15.5702	14.2987	14.3205	15.2752	13.5995	14.2494	14.4055	M1A4U8	Tetratricoredoxin
16.3732	16.0624	14.775	15.695	15.6491	15.6629	16.2111	15.9555	17.0342	15.0918	15.3655	15.6949	12.3001	12.2352	10.8939	13.0077	15.2422	16.4945	15.7843	13.7002	14.6742	13.6597	13.9976	15.6236	13.3689	12.1439	15.1008	15.3177	15.6933	16.4787	15.3253	14.7165	11.4646	12.1111	14.7142	12.6256	10.8583	12.9326	8.9804	10.012	13.0645	14.441	11.4205	11.7156	16.5684	16.0499	12.1448	17.1713	M1A4V2	Sulfate transporter
15.5556	15.937	15.73	17.1488	15.3302	14.3812	15.9674	15.1399	13.7184	11.7895	14.0617	12.5097	14.1218	13.4523	14.5735	14.4565	13.6942	17.0012	15.2101	16.0135	13.0624	14.9167	15.2864	14.651	15.8522	16.816	16.1485	16.3512	14.1267	14.605	14.7201	14.7591	14.1927	14.5486	15.941	17.1036	14.7648	15.1512	14.6773	14.8101	13.6858	15.9355	14.9291	15.4719	16.0957	15.1108	14.9054	15.0428	M1A4X3	Water channel protein
14.7513	14.8821	15.0419	14.7281	13.9046	14.5267	14.228	13.3789	16.1523	14.8508	14.7685	14.1721	13.8026	14.3119	13.1469	13.2268	14.7864	14.6376	13.5942	13.5937	15.5769	15.6232	14.8491	14.8081	13.4163	13.7301	13.197	13.4917	13.9655	13.7845	14.0166	14.1654	14.5334	14.7593	13.8834	13.1282	15.1373	14.911	14.616	14.6252	15.5249	15.2159	15.4992	15.9744	15.7459	14.3789	14.0907	14.1792	M1A4Y8;M1A4Y9	Nucleoside diphosphate kinase
16.594	14.4373	15.3551	14.5788	15.3748	15.0045	17.0829	15.873	14.3624	14.8421	14.6334	13.1231	16.0386	16.155	15.5009	16.0589	15.0707	16.0032	16.6003	16.879	15.3062	15.1723	15.5561	16.784	15.7878	16.0833	17.2779	16.7708	15.1075	15.7913	15.375	15.0701	16.6141	14.5854	16.3392	17.2575	15.7714	15.7138	15.3432	15.5311	14.4882	13.5396	14.0482	14.1449	14.8355	14.849	15.6555	16.0936	M1A511	Photosystem I reaction center subunit
12.4684	13.7427	14.011	14.4593	14.2603	14.7611	14.3558	14.0692	14.5647	12.8409	13.8006	13.8553	13.431	12.0796	13.3387	13.1995	15.412	15.5765	14.2092	13.5819	14.3828	14.6072	14.5757	13.5484	13.6041	14.7644	14.1716	14.9497	13.7862	13.8738	13.8131	13.6967	14.9284	14.9378	14.5011	14.8247	13.1111	12.7894	13.2876	12.7788	12.9731	12.7889	12.9335	13.5244	13.8411	13.3927	12.4458	13.8437	M1A551	Calcium-dependent protein kinase CDPK5
17.1259	17.4163	16.8335	18.4387	17.1386	17.782	17.7562	17.8085	17.1469	17.2084	16.9959	17.0225	16.5406	15.9342	15.7691	16.315	16.1355	17.7872	17.2613	17.0753	15.9195	17.1378	17.5104	16.4369	17.4368	17.9632	17.8015	18.0204	17.5854	17.5241	17.5872	17.3329	17.3673	16.9287	17.5361	17.707	16.6926	17.1554	16.8966	16.5866	17.1089	17.4732	16.7728	17.3036	17.2859	16.5291	16.7589	17.4051	M1A554	Vacuolar proton ATPase subunit E
15.8641	15.6076	16.019	16.0267	15.2999	16.1351	15.9539	16.0345	15.5978	16.0136	16.0206	16.6866	15.6355	15.5591	15.1225	15.3406	16.5288	16.8991	16.7914	15.5865	16.239	16.718	16.9563	15.9972	15.4852	15.6371	15.1514	16.0397	16.0394	16.0223	16.4821	16.1592	16.5201	16.5108	16.4256	16.1688	15.1013	15.8744	15.8914	15.7341	16.0411	16.1682	15.6052	16.6397	16.4377	16.0856	15.7069	16.4496	M1A587	2,4-dihydroxyhept-2-ene-1,7-dioic acid aldolase
16.3591	18.8329	18.0027	18.7335	19.6103	19.5261	19.6622	18.7397	17.5235	18.8084	18.4612	18.0801	18.3976	19.1379	17.5132	18.0883	17.961	18.3457	18.7783	18.6561	18.4481	18.9061	19.0202	18.4957	18.4322	17.7077	18.8639	19.3704	18.3596	18.1304	18.2515	18.1918	17.5654	17.7756	18.2964	17.8528	19.4774	18.4887	18.3455	19.0748	17.7422	18.9146	18.1404	18.3644	19.074	18.687	18.6919	19.0061	M1A5B5	Peroxidase
11.3582	11.7405	11.9457	12.5948	11.5187	11.6454	13.3928	12.7644	13.2583	14.8384	12.6126	10.9049	9.79759	10.8379	8.5525	11.7159	16.3631	12.0699	12.0726	11.4665	12.5592	13.3807	13.2264	11.6619	12.2207	14.1285	13.9973	14.5081	10.2058	12.9122	12.585	12.3975	13.2347	13.9611	13.2761	13.9871	12.2649	11.8567	11.2227	11.7173	13.3229	13.4525	11.2226	13.0306	13.7822	9.74754	12.3063	12.284	M1A5D2;M1A5D3	Vesicle-associated membrane protein
14.4674	14.4327	13.1029	12.9662	14.1799	13.9775	13.895	13.3914	13.9137	12.98	12.9128	14.3444	13.2669	13.1743	13.231	12.1478	13.6229	14.5234	14.237	12.4001	12.6799	13.2514	12.5546	12.5864	14.5093	14.5671	14.2468	13.7463	14.9826	15.5249	14.9061	14.1719	15.6358	14.257	14.2542	14.2311	13.9846	13.5684	12.6632	11.9248	10.6527	11.7919	12.2452	12.7612	12.9829	12.6421	12.6085	13.6227	M1A5E3	16kDa membrane protein
15.0878	15.252	14.9458	14.5646	14.5456	15.0603	15.0864	14.7743	14.7948	15.1169	14.3818	16.1438	15.1683	14.2699	14.4281	14.6277	15.1362	15.5615	14.9537	14.3694	15.767	16.2122	16.538	15.7086	16.0228	15.3703	15.6971	15.7231	14.6477	14.5544	14.5781	14.4266	15.8479	15.5237	15.4296	15.3099	15.1411	15.0905	15.2056	14.8263	14.7905	14.9149	15.0552	15.6031	14.5163	14.6242	14.2531	14.6602	M1A5F0	Histone deacetylase
13.9564	14.2628	14.5759	14.384	11.9107	13.0573	14.1605	14.2778	15.2907	14.0477	15.4078	15.4241	13.9898	14.6759	14.1632	14.1861	15.0362	16.4886	15.7197	15.1547	14.7215	15.4456	15.9762	15.1184	13.8488	12.7745	12.4899	13.2934	13.6359	13.675	13.9972	13.7054	12.6707	12.9202	13.6217	13.9743	13.9136	13.0335	13.952	14.4708	12.4432	12.878	13.2067	14.0825	15.3118	14.7629	13.5523	14.6481	M1A5F8	Aspartic proteinase nepenthesin-2
14.753	16.4083	16.0583	15.9089	15.9167	15.2302	15.8926	15.7419	16.1858	15.0326	15.1262	14.9624	14.6251	14.3786	14.0941	14.4508	15.8514	15.6993	14.9124	14.7429	14.2349	15.6725	16.5076	14.5135	15.1543	15.5167	15.818	16.0096	15.6487	15.4297	15.9502	14.9988	15.393	15.1983	15.2262	15.244	14.3557	14.5373	14.399	13.5039	12.827	14.202	12.3298	15.0446	15.8572	15.2991	14.2824	15.5576	M1A5G6	Uncharacterized protein
16.7727	17.344	17.4188	17.9728	17.5737	16.644	17.3325	17.1318	17.7717	18.2938	17.6513	16.1893	16.2334	16.5305	16.4372	16.7037	16.9378	16.1935	15.0977	16.0848	16.2777	16.2977	15.7078	17.0298	17.9133	17.7962	17.6123	17.3339	17.4501	17.1012	16.5111	16.9394	16.9031	18.0448	18.0696	17.999	17.8596	17.3707	17.3568	17.4991	16.1716	16.796	16.9887	17.4395	17.2416	17.0641	17.0437	16.5588	M1A5H7;M1A5H8;M1A5I0	40S ribosomal protein S11
15.2048	14.4899	14.6725	14.5782	14.6257	14.5877	14.7495	13.9968	14.9745	14.6397	14.4195	14.8444	14.6984	15.2791	13.9182	15.1734	14.3463	15.2209	15.8984	15.3751	14.7453	13.4166	14.0955	15.129	14.5891	14.8939	13.2082	14.7201	14.7083	16.203	16.2034	15.3251	15.0737	14.987	14.5419	14.2908	14.9042	14.722	14.7973	14.3925	15.7035	14.8672	15.0393	14.8931	12.9475	12.9158	13.8211	13.8378	M1A5J2	U6 snRNA-associated Sm-like protein LSm8
16.4807	17.013	17.2991	17.1425	16.4124	16.4554	16.5147	16.4757	16.7027	17.83	17.1882	16.9561	16.9497	16.7341	17.1464	16.6349	17.3178	17.9462	17.7811	16.9066	17.1485	16.9539	17.221	16.3976	15.4306	16.3732	16.2299	16.0945	16.5681	16.2557	16.5807	16.7437	14.6948	15.9678	16.2895	16.7044	16.3466	15.6592	15.6225	16.4549	16.6125	16.2233	16.3364	16.7791	16.0006	16.1651	15.5298	15.6106	M1A5N7	Hydrolase, hydrolyzing O-glycosyl compounds
16.5396	16.4626	16.9109	16.0746	15.8995	16.4558	16.5781	15.8147	14.8391	11.6267	13.6374	16.0915	15.6869	15.8205	16.5767	16.7253	17.7364	17.286	17.8051	17.3803	15.8128	15.8811	15.2231	15.2593	15.3995	16.1055	15.642	15.0317	16.8853	16.9643	16.457	16.1128	14.6226	15.2274	14.8274	14.81	16.2939	15.8901	15.8091	16.0024	16.7813	15.3467	16.5077	16.9768	16.1109	16.0106	16.8228	16.2229	M1A5U6	Tropinone reductase II
14.1291	13.864	14.983	15.0514	12.0401	12.4143	13.9789	13.9471	14.6725	14.8243	15.5587	14.6332	14.7009	14.7162	14.6042	14.4905	15.2958	14.4791	14.1858	15.7311	15.3965	14.5909	14.0869	14.6518	13.6758	12.8879	13.7763	14.5397	14.5205	14.7559	14.6397	13.5669	13.8237	12.9093	14.3168	14.2256	14.6891	14.7521	15.2146	15.0579	15.1109	15.015	15.2799	15.166	14.753	14.4626	14.7437	15.2075	M1A5V5	Methylketone synthase IIa
18.7852	19.4636	19.4655	19.3759	19.8806	19.9655	18.8753	19.0446	19.5438	17.9912	18.468	18.7958	20.0837	18.8355	18.6803	18.8909	18.7506	18.1306	18.9483	18.8764	17.9686	18.1821	18.5217	18.3383	18.3379	18.4614	18.744	18.5886	19.0075	19.0093	18.9726	19.6503	19.1655	19.5853	18.8722	18.5609	18.3667	20.0157	18.6959	18.7657	19.0953	19.0914	18.8099	19.2296	18.5419	18.5861	18.3393	18.482	M1A5X1	ATP synthase subunit beta
10.668	11.0117	11.2234	13.4736	13.8139	11.0568	14.2312	13.5224	13.9836	11.8521	12.3708	11.7338	11.1537	13.7108	10.9845	13.8605	11.8894	14.6978	12.7475	14.792	8.10767	10.9283	11.3768	13.5083	11.3403	11.5891	11.189	13.6067	11.5874	11.1494	12.2842	12.0704	11.5795	13.9829	13.335	12.1837	12.0817	12.7776	12.357	14.0208	14.0319	13.8727	13.779	13.6479	11.1902	11.7878	10.9827	14.4744	M1A612	1-aminocyclopropane-1-carboxylic acid oxidase
15.8281	17.1737	16.9726	16.6951	16.4299	17.1775	16.3363	16.8103	18.1052	16.3189	17.6833	17.8074	17.1053	17.8067	16.1551	16.461	17.2376	18.4658	18.6836	16.6487	16.9703	17.2632	17.8066	16.4175	15.0849	14.9413	16.2771	16.3064	16.2005	15.8814	16.9114	15.8389	15.5975	15.71	15.676	15.6686	15.8372	16.4269	15.9825	16.5268	16.7887	17.2048	16.2137	16.8957	18.1211	16.993	16.714	17.6285	M1A616	Leucine-rich repeat/extensin
20.2776	19.6665	19.327	18.7938	19.0946	19.723	19.2763	19.3365	19.7733	19.9944	19.775	20.6037	19.773	19.9964	20.0107	19.5669	20.4077	20.0716	20.3104	19.469	20.2154	20.3009	20.6062	19.4678	19.1786	18.8797	19.3291	19.0254	18.4878	18.0581	18.4674	18.4519	20.3185	19.9213	19.438	18.8475	17.9229	18.4424	18.967	18.4812	19.2805	19.2018	19.243	19.0623	20.0218	19.9451	19.6488	19.6925	M1A642	Uncharacterized protein
20.1733	19.6176	19.5101	19.1213	19.9271	19.9119	19.5348	19.3315	20.6202	20.2493	20.3203	20.1004	20.0113	20.2484	20.0233	19.8924	21.8723	20.5455	20.6814	19.8436	20.3911	21.0084	20.2634	20.0222	19.1428	20.2741	19.9433	19.9522	20.4456	20.6277	19.4825	19.1376	20.2675	19.6012	19.6228	20.5232	19.3919	18.9819	19.357	19.3193	20.3729	20.407	20.3443	19.8706	19.8558	19.8468	19.8879	19.742	M1A6A6	GDP-mannose 3',5'-epimerase
13.1409	13.3662	14.7954	14.951	12.0385	11.9962	10.831	11.4628	14.9943	12.5695	14.9752	12.8153	14.8352	14.6933	9.34598	13.4371	15.7625	13.0159	15.886	16.8194	14.3438	14.9305	14.7438	15.2104	12.0399	12.4445	13.5801	14.5869	12.8411	13.5203	11.4423	14.046	13.462	15.2221	14.6009	14.3872	11.8913	13.6474	12.6469	11.9114	13.6173	14.4572	13.8153	13.5773	13.8187	14.0138	13.0708	13.6022	M1A6A7	RTM1 protein
13.9966	16.688	14.8114	16.2991	15.7404	14.9289	14.6954	15.6539	15.4796	14.7971	13.9227	14.2219	13.3617	11.9127	12.3082	10.9285	14.3079	14.4827	12.183	12.1504	12.4858	14.2595	13.219	11.4624	15.7557	16.4311	16.1061	16.9048	16.6748	16.7151	16.401	15.8293	15.9644	17.0956	16.3775	15.8466	14.4361	15.3429	13.9059	13.5194	13.5118	14.5062	13.363	15.7465	15.5842	14.884	13.4934	15.1738	M1A6C0	MAR-binding protein
14.6856	15.9616	14.7346	14.7434	15.3508	16.0107	14.8804	15.4296	14.0957	15.1123	13.5319	14.9099	12.8273	13.4318	13.68	10.9921	15.0136	12.0327	14.8875	11.3982	13.9236	14.4181	14.8827	13.8577	14.642	15.8662	16.0738	16.1526	15.8845	15.4554	15.4899	15.6547	16.8382	16.3985	16.6096	15.8882	15.2329	14.1316	13.7523	14.3382	14.0957	14.8818	15.0753	14.7019	15.8482	16.3596	15.5924	16.1761	M1A6C3	Acylamino-acid-releasing enzyme
13.9201	13.5422	13.4014	13.4675	13.0853	14.0357	13.1858	12.7563	13.603	14.1046	13.2223	14.0244	10.6125	11.1091	11.0808	12.7653	11.487	11.8963	10.7452	13.1054	12.0181	12.2107	11.8116	12.6569	13.5642	13.4208	13.3868	13.6603	12.6728	12.7369	12.3445	13.4809	13.6571	13.1855	13.5017	13.0076	13.2517	13.1429	12.7692	11.816	13.1762	13.1515	13.3726	12.9696	12.882	13.4174	12.2017	13.0185	M1A6F5	Threonyl-tRNA synthetase
14.7171	14.0451	14.452	15.1071	15.1359	14.187	14.922	14.7569	17.0479	15.7297	17.2078	14.7576	14.8067	15.2352	14.7373	14.8529	14.9799	15.1923	17.1503	14.9813	15.1868	15.6462	14.9531	15.3433	15.1596	16.98	15.7985	16.3165	14.5441	15.4704	14.6434	14.4338	15.0672	15.0972	15.8439	16.05	14.9573	14.726	15.9222	18.3982	17.654	17.1132	18.0506	15.7103	15.3017	14.3326	15.4023	15.4986	M1A6G8	Heat shock protein
15.8363	16.1961	15.9222	16.0354	15.4232	15.6441	15.1302	15.5078	16.2551	16.2748	15.6474	16.4459	15.0762	14.8227	14.9305	15.0682	15.6867	15.5546	15.3466	14.2444	16.3025	16.4658	15.4384	14.9489	17.7948	16.7039	16.5277	17.0304	16.812	16.7734	16.8996	17.1754	16.3448	17.2155	16.2745	16.264	14.8786	15.3981	15.5449	14.5743	15.3785	15.7372	15.1232	16.1328	16.1585	16.2377	15.1587	16.0926	M1A6H0	Short-chain alcohol dehydrogenase
11.2544	12.088	16.3996	13.8796	13.5321	11.8678	12.1295	13.5539	13.4007	12.5593	14.3959	12.2831	10.8851	11.3282	11.2048	10.626	12.4429	13.1942	12.3832	11.9369	12.6975	13.3007	12.4149	13.9922	13.787	13.8052	17.2952	17.1867	12.6014	12.7385	13.3278	13.3826	12.9957	13.3332	14.4503	14.9217	13.1386	12.9563	13.5516	13.5418	13.2396	13.3454	12.8229	17.8899	13.5516	11.8286	14.0795	12.9806	M1A6I5;M1A6I7	Prolactin regulatory element-binding protein
12.9423	13.9751	15.4499	15.6552	14.7032	14.8829	15.4239	15.8785	9.87026	11.9708	14.278	16.3433	11.0409	10.7814	12.3175	12.1325	13.6439	12.7151	12.25	15.0194	12.112	13.601	14.0027	13.1325	12.5169	12.9828	14.7103	15.3467	15.382	13.3451	15.9231	15.8875	15.9081	16.2788	15.3986	14.9542	10.2344	15.5136	15.1799	13.6262	14.0226	14.2498	13.9565	14.8934	15.0384	14.6004	13.7473	13.7751	M1A6I8;M1A6I9	dTMP kinase
17.8835	16.3395	16.7325	17.0453	16.8636	16.1198	17.4749	16.465	15.5164	16.8358	16.1053	15.9469	16.9756	16.8503	18.3903	18.4165	16.1141	18.7721	17.6673	19.4293	16.8368	15.6111	16.7323	17.634	16.7033	17.8235	17.236	17.3487	16.447	16.8214	16.6186	16.4006	16.1711	15.9755	16.8679	17.9161	16.2728	16.8233	16.618	17.7791	16.6637	16.691	16.3971	17.0801	16.1322	15.7843	16.9508	15.932	M1A6J2	Fasciclin-like arabinogalactan protein 2
16.0226	15.9433	15.8612	16.4015	17.2358	16.5924	16.5691	16.526	17.6421	16.059	17.1637	16.4119	15.5381	14.752	15.3292	15.773	16.5296	17.3633	16.4166	15.7085	15.2047	16.5294	16.337	15.7838	16.9789	18.0916	16.7277	17.3832	15.9678	16.7522	16.0561	16.3258	16.8137	16.9462	16.5958	17.2572	16.2513	15.9859	16.0189	16.3052	17.3017	16.9642	16.1441	16.5822	16.7014	15.5889	16.4691	17.059	M1A6K3	26S proteasome non-ATPase regulatory subunit 3
13.8104	13.1349	13.6987	14.5967	14.6649	14.4123	14.8895	14.4965	13.8236	12.852	14.4879	14.363	11.9785	10.0671	11.0129	12.221	13.5822	14.5013	13.2051	11.0322	11.6116	14.0156	13.0911	12.1034	14.76	15.5802	15.3559	15.7901	14.2289	11.7265	14.4635	14.8658	14.4314	13.0712	15.2782	16.0922	11.9462	14.0276	13.8378	12.6589	13.6926	14.3041	13.7163	14.583	13.8593	14.0941	14.0484	13.7877	M1A6K9;M1A6L0	HMA domain-containing protein
11.4091	12.9573	10.7995	14.0537	14.1657	13.1884	13.4566	13.7905	13.0365	11.8486	13.1111	11.3877	11.7881	11.4134	12.0696	10.9845	13.1919	16.0246	12.4567	11.7369	11.7072	13.2333	13.0059	11.3967	13.791	14.6918	14.1329	14.6942	13.8176	14.0895	8.16291	11.7798	12.7654	12.553	14.42	14.9981	13.0832	12.1023	12.507	11.2464	12.08	12.4932	11.9574	13.392	13.5446	11.7573	11.6094	14.0549	M1A6L5	Plant synaptotagmin
19.0544	18.4615	19.2359	19.3211	19.4848	19.0011	19.7409	19.7985	18.8372	19.2908	18.7297	18.252	18.764	18.4394	19.6217	18.684	18.7591	18.2018	18.3937	20.0713	19.6497	19.4519	20.0754	20.8024	19.9208	19.6393	20.5345	19.8996	18.7858	18.6075	18.5586	19.5084	18.5406	19.2158	19.5724	19.482	19.4536	20.339	20.4783	19.9327	20.358	19.6297	20.5548	20.5082	19.2449	19.7098	20.7749	20.0806	M1A6L9	Ascorbate peroxidase
15.1533	15.3478	13.834	14.3853	14.8278	15.0914	15.0328	14.4576	14.2232	14.7969	13.2368	14.9558	14.2623	14.4276	13.5386	14.0436	14.142	16.1592	14.9593	13.5713	15.1074	14.147	14.7976	13.6068	14.6225	14.2831	15.8492	15.4983	16.315	17.1303	16.6612	16.2352	15.6615	15.8988	15.1922	13.3972	14.3002	14.7341	14.4281	13.6998	14.4921	13.9747	13.5666	13.8614	14.6241	14.1771	14.2878	14.6678	M1A6N3	SKP1-like protein
19.5922	19.3015	19.6436	19.0396	19.9072	20.3625	19.7723	20.3885	19.7031	20.0449	20.3546	20.3901	20.1649	20.9795	20.6156	20.3594	19.2444	19.9407	20.6088	20.7703	20.3886	20.006	20.567	20.1196	17.8477	19.4326	19.5443	18.9321	19.8187	19.8214	20.0636	20.0452	19.5783	18.9963	19.3272	18.7495	19.8792	19.5128	20.2008	20.3784	20.0694	20.7096	20.6207	19.1207	20.2169	20.8979	20.175	20.5396	M1A6N6	Hydroxypyruvate reductase
12.6846	13.9528	12.7045	12.9129	14.5244	14.4549	12.7776	12.6182	14.382	12.686	14.1641	12.4745	13.7742	14.137	12.6766	13.4424	15.3337	15.8992	15.2807	14.0061	13.8632	14.7268	14.9682	13.7404	13.5712	14.3962	13.127	14.277	13.5826	14.674	13.7218	13.7078	14.9064	14.3691	13.2278	13.5127	12.8025	13.5926	13.1524	13.8267	14.6333	14.116	10.7742	13.8321	13.9226	11.5819	10.9305	13.7532	M1A6P9	Early-responsive to dehydration 7
11.5998	10.709	15.4008	16.1249	11.4746	12.1964	12.6295	10.3857	13.1991	16.7226	12.6046	10.7564	13.6972	12.4552	14.0209	15.511	16.8085	17.5074	13.1445	15.8915	17.5169	17.2609	12.0396	12.8057	18.9042	17.792	15.9379	14.1586	12.1059	11.9996	12.7045	11.8555	12.0301	17.2799	14.0109	16.2979	13.5839	11.7054	14.7074	15.5913	14.9067	14.7643	13.1812	13.9504	16.3298	14.5977	16.0171	12.0982	M1A6Q8	Cucumisin
13.4145	13.5017	13.3831	14.8762	15.0387	13.3075	15.3386	14.5803	13.6724	12.5324	13.9922	12.5109	11.5347	11.3359	11.1604	9.91254	10.7177	14.0296	12.2689	11.408	12.029	12.9038	13.6067	12.3998	13.0789	14.4664	14.583	14.0912	12.6756	11.7293	11.5237	12.4868	13.8205	12.5678	14.1695	15.1543	12.8893	13.2295	13.0628	11.8431	11.3348	13.8822	12.5331	14.3712	14.0316	13.1709	13.9399	14.9409	M1A6R0	Uncharacterized protein
16.0123	15.513	16.1912	16.9704	15.9428	14.9132	16.7541	15.73	17.6576	11.4044	16.2954	16.7361	15.4926	15.8369	16.41	17.1482	16.8303	17.8599	17.2446	17.3463	15.6376	16.4176	15.9769	16.289	16.7938	17.4099	16.9377	17.3968	15.6516	16.3052	16.241	15.8803	15.145	16.2892	16.7271	17.9359	16.0907	15.9073	15.8584	16.4606	16.383	16.581	16.1685	17.3335	13.5938	12.8789	14.7245	15.3938	M1A6S6	Caffeoyl-CoA O-methyltransferase
13.9745	15.1628	14.0337	14.5171	16.2472	15.2366	14.4967	14.6077	14.907	14.3115	14.1016	14.685	10.7008	12.6937	10.7372	13.6926	14.0367	15.8608	15.3222	14.237	14.125	14.8814	16.3219	15.6616	15.0967	15.0281	15.0275	15.6387	12.7822	15.411	14.7387	14.3459	14.0674	14.106	13.8534	14.4922	13.6193	12.5816	14.1186	14.6084	13.32	14.6038	14.2125	14.0894	14.8966	13.8217	13.2037	14.5329	M1A6S9;M1A6T0	C2 domain-containing protein
11.6925	14.0538	12.7178	12.5651	13.9276	13.9492	14.1777	13.9296	11.8839	11.7906	13.9035	13.7241	13.9558	13.9462	11.1103	12.8334	14.3589	15.4713	14.2966	14.0353	13.4854	14.9788	14.7467	14.5424	12.9445	12.9902	12.468	13.4822	13.9944	14.1363	13.6642	13.4536	13.4791	13.4671	13.4947	13.0813	12.9914	12.9494	13.7103	13.7915	12.9856	14.0864	13.9196	12.8502	14.2408	14.4388	13.291	14.3665	M1A6T5	Uncharacterized protein
16.2739	15.1436	16.0585	15.1388	15.8822	16.1814	16.7801	15.3252	15.7107	16.9301	16.5109	15.6472	16.4086	16.7303	16.8424	15.6502	17.5432	16.9808	16.5452	17.0726	18.1072	17.8049	17.4986	16.8113	16.4212	15.8642	15.972	15.4704	14.9101	15.059	15.1993	14.8699	16.7659	15.9675	16.2496	15.8462	16.3593	15.437	16.6346	16.7788	16.9007	16.6387	16.7615	16.4789	16.4824	15.9033	16.2207	16.0981	M1A6U3	Leucine-rich repeat family protein
14.8444	16.1937	15.6673	16.3416	14.7173	13.3768	14.215	13.9137	15.3904	15.275	11.9369	11.2338	13.7488	10.7212	13.8848	13.5328	12.0463	13.4848	11.0967	10.5945	12.0656	11.5497	11.9592	12.0413	15.9295	15.1105	13.3651	13.3251	14.635	14.0081	14.5574	14.0515	13.6788	16.9283	16.1595	15.6047	15.0291	15.2861	14.2217	12.5459	9.46342	13.3932	11.5872	14.0279	14.351	15.5228	13.7585	13.2117	M1A6Z4	Pyruvate decarboxylase
17.6806	16.0809	15.8171	14.5883	18.094	17.2747	15.1408	16.1274	17.1328	15.8084	17.6336	16.3237	16.0654	16.7888	15.4148	15.2211	14.3049	14.5725	15.456	15.5649	18.9506	18.5191	16.2684	19.6963	18.0375	17.5208	18.9411	15.7506	12.8038	14.7091	14.7335	14.2814	19.4104	17.5296	14.6774	15.9597	15.0021	10.2181	16.5612	16.1119	18.1269	19.3881	16.6374	16.5208	16.6194	14.805	15.0499	16.9833	M1A703	NtPRp27
11.5231	12.4218	10.8219	15.4721	14.1251	14.1865	14.5753	14.7268	13.743	11.1132	12.121	13.0288	13.0175	10.0187	12.4132	10.6887	12.5906	15.5574	12.3005	10.9324	11.2532	14.1824	14.9518	8.90535	13.8148	15.0358	15.1375	15.6217	14.0226	14.1736	14.8895	13.8921	15.541	14.7098	15.1828	16.285	11.928	12.3054	10.3364	15.4236	11.4598	14.2863	11.395	14.7749	14.133	12.2773	10.568	16.0188	M1A713;M1A714	Multidrug resistance-associated protein 2, 6 (Mrp2, 6), abc-transoprter;Multidrug resistance-associated protein 2, 6 (Mrp2, 6), abc-transoprter
14.4267	13.6386	14.9041	14.5894	11.6352	15.3143	13.8289	14.0373	15.777	15.4079	15.7393	15.6784	14.9926	15.0679	14.7981	14.3345	15.2719	16.2099	15.5771	15.5602	15.2167	15.1292	14.4099	14.241	11.1805	12.0018	13.6591	14.1738	11.0915	10.9863	14.3843	12.4406	12.4243	12.015	12.443	12.4842	13.6997	14.3395	14.6767	14.6793	14.2871	14.0568	13.8929	13.7511	14.5079	13.7919	13.9786	14.3395	M1A727	Inosine-uridine preferring nucleoside hydrolase
14.4614	13.8198	13.8911	14.9111	15.0196	15.2843	14.7804	15.3276	15.388	15.1671	14.7945	14.3693	15.6395	13.2229	10.2935	10.9728	15.3037	12.2845	10.9479	12.2059	15.3603	14.3116	11.7021	11.8368	13.5264	15.1884	15.3282	14.8824	13.8622	14.1316	11.789	11.7125	14.0969	14.5982	14.8095	14.8734	13.9303	15.062	14.8276	13.6824	15.3965	15.5182	15.6323	14.8438	16.3713	14.9862	15.1464	15.9905	M1A731	Isoleucyl-tRNA synthetase
11.8929	14.3784	12.863	13.4822	13.9464	13.0158	13.1806	13.6603	14.7647	13.5531	13.9474	14.7391	13.4633	14.4981	12.9128	12.7511	13.6461	14.9275	15.1254	11.3493	14.2559	14.4119	14.4018	13.5757	13.1941	12.3941	13.3853	13.9476	14.4617	13.7254	14.4134	13.6056	12.8552	12.8491	12.8059	12.2971	12.5543	12.0476	12.5864	12.4243	12.2157	13.051	11.5095	12.7266	13.6026	13.6058	11.9514	13.8737	M1A753;M1A754	Zinc finger protein
15.5522	16.1755	15.4892	16.0405	15.1381	15.0621	15.7961	15.2439	15.3707	15.4078	16.2199	15.4955	15.4713	15.8228	16.1439	15.405	16.73	17.4711	16.8658	15.3389	16.4563	16.3849	16.5662	15.0222	15.6781	16.201	16.011	17.1166	15.5791	15.5345	15.4435	14.4957	15.5985	15.7374	16.0244	16.2642	15.7762	14.9948	15.7847	15.8466	15.9502	15.3495	15.45	15.8114	14.1611	14.2814	14.5184	15.539	M1A782	Beta-glucosidase 01
15.7023	15.7201	15.3224	15.527	14.9594	15.8928	15.9289	15.9024	14.1242	15.3724	15.3326	16.8795	14.8572	14.8545	15.6913	15.8174	13.7219	17.4728	18.0471	17.1974	16.3231	16.1729	16.9385	16.9311	14.3858	14.5294	14.3531	16.4657	15.8896	16.1817	16.911	16.5304	14.4782	14.229	15.7192	15.4779	14.523	14.4032	14.7987	14.9709	13.7564	14.1751	14.2455	15.5309	14.6133	14.9181	15.3974	15.6445	M1A7C6	Uncharacterized protein
13.4644	17.2968	16.1434	17.557	16.8976	16.931	14.46	17.0944	14.3268	13.2472	13.3187	14.8548	11.403	11.4644	12.4915	13.9578	13.9341	14.5793	13.9253	12.9422	12.8053	15.037	14.8992	13.8347	15.8456	16.823	16.9897	17.7783	17.9641	17.4959	17.8276	18.1173	16.0258	17.5824	17.6053	14.3867	15.4657	16.3067	16.7088	15.0561	16.0635	14.9684	16.5792	15.3122	17.8664	18.2441	17.4695	17.7182	M1A7H3	Phosphoglycerate mutase
14.9352	14.0157	14.3937	14.7792	14.8177	14.7914	14.7984	14.8853	14.8742	14.1054	15.1804	15.1241	14.5948	14.2882	15.1125	14.4754	13.4893	15.4183	15.4542	15.554	15.0924	14.6622	15.0442	15.2663	14.9137	15.6386	14.0325	16.0897	14.2339	14.5264	14.6988	14.1899	14.2413	14.2353	14.9918	15.4432	14.1603	14.5841	13.9457	13.9869	14.1189	13.9725	13.9865	14.5891	13.7748	13.7126	14.134	14.5327	M1A7H4	PB1 domain-containing protein
18.6742	17.3812	19.4199	17.9988	17.7246	17.8513	19.1066	19.0115	20.1616	19.6761	20.7443	18.5144	19.5292	18.7283	19.3016	18.9564	18.9488	21.4269	18.5677	20.2229	19.5389	19.0037	18.5822	19.5113	18.1468	17.0515	17.9381	17.6139	17.191	17.9565	17.3015	16.9385	17.4518	16.9281	17.8103	17.9935	18.2629	18.9065	19.5763	20.1064	19.6929	19.5847	19.4979	19.2111	18.7382	17.2657	19.1908	17.6024	M1A7I3	Peroxidase
17.0342	17.6759	18.1295	18.3598	17.0339	17.3591	16.3487	17.6959	18.9894	17.9402	17.9173	18.1216	17.1344	17.4661	17.3427	17.6588	17.9606	17.242	17.9297	17.4008	18.052	18.1074	17.7848	17.6302	19.2575	18.3349	17.9555	18.5655	18.5341	17.8145	19.0236	19.4394	18.163	20.1123	19.1308	17.9528	17.0728	17.4212	18.5752	17.9384	17.335	18.1324	18.1208	18.1465	19.3707	18.2765	18.1711	18.3025	M1A7J1	Phosphoenolpyruvate carboxykinase (ATP)
19.4154	19.3004	19.0778	19.1971	18.2961	18.3471	18.7661	18.261	18.119	18.9489	17.3408	18.3948	17.2597	16.3673	17.8714	17.502	18.0157	16.6996	16.59	17.1065	17.862	17.5038	17.4239	17.1231	18.7611	18.8911	18.3618	18.3971	18.5184	18.4248	18.5637	18.6164	18.4488	19.1218	18.6437	19.6261	18.1079	18.3877	17.8385	17.7722	17.6693	17.5192	18.0259	18.7356	17.5695	17.6989	17.5577	17.5909	M1A7K0	Serine hydroxymethyltransferase
14.1316	13.8447	14.6861	15.0626	14.2427	14.0965	15.2555	14.9174	14.0097	13.95	14.7195	14.6427	13.8603	13.5068	15.0066	13.8302	13.3374	14.2383	14.6442	13.0414	15.3486	15.3235	14.6874	14.399	13.5883	14.0667	14.0013	14.9767	14.4079	14.2423	15.3497	15.4771	14.5535	14.4638	15.0224	15.5203	13.829	14.4259	13.5391	13.8237	15.436	14.6303	13.7147	15.029	14.914	14.8548	14.2845	14.6619	M1A7M3	Protein trm112
17.003	16.1174	17.2775	17.6636	16.9256	15.9717	16.8236	16.9936	17.1469	16.3938	16.9493	15.6826	16.7436	15.2404	16.5331	16.9444	15.973	15.3081	15.5963	16.7149	16.7847	16.6381	16.058	17.2573	17.0334	17.2475	16.5889	16.848	16.1634	16.239	16.2428	16.5992	16.3112	16.6187	17.5952	17.1484	17.5096	17.531	17.4528	17.909	18.0844	17.0425	17.3977	17.1449	17.1596	17.4374	17.8011	16.8482	M1A7M4	14-3-3 protein
15.4826	17.0656	15.0831	15.2833	15.3141	15.4972	14.6651	15.0738	14.9311	15.068	13.9222	15.5114	15.5248	13.211	14.3239	13.7897	14.621	17.1272	13.4188	11.66	16.2345	15.6106	13.9203	13.0921	15.1393	15.0994	15.149	15.8405	16.3964	15.9883	15.7162	15.8796	15.9771	16.2205	15.759	15.3277	15.0481	15.6916	15.3868	14.2731	13.6732	14.4139	14.2178	14.6777	16.1917	16.2933	14.7565	16.315	M1A7N4	3-oxoacyl-[acyl-carrier-protein] synthase
16.5422	14.8784	15.8804	15.9935	15.8448	15.157	16.0522	15.5506	16.6837	15.3383	17.1546	15.487	16.203	15.2786	16.0395	16.3316	16.6531	16.5861	16.317	16.7953	16.2537	16.504	16.571	16.5384	16.502	17.7225	17.1171	17.0305	14.9353	14.6036	14.8038	15.2989	15.8815	16.0856	16.1367	16.941	15.3955	15.693	15.3717	15.6361	18.075	17.0189	16.3855	16.6679	16.3046	15.8591	16.5466	16.6531	M1A7Q3	Aldo/keto reductase
15.2964	13.165	15.1741	15.3183	15.2365	14.6942	15.2046	15.1404	17.1554	14.8663	16.9476	16.4133	14.3911	13.823	10.5012	11.7247	15.7705	16.531	15.6819	15.5365	14.7372	15.9304	15.7908	13.8749	14.0372	14.6968	9.96925	13.7725	11.3304	14.441	13.5042	12.7311	13.0388	12.2814	13.7671	14.0941	11.8262	12.357	12.8078	11.2088	14.0728	15.8986	13.6284	14.4538	16.7511	15.0863	13.1915	15.9043	M1A7Q9	Early light inducible protein
18.8305	16.7791	17.3961	15.773	17.5856	16.8811	18.2612	17.399	17.3036	16.3978	17.1086	15.3114	18.8767	18.1189	19.1021	18.2433	17.2934	16.6551	16.5482	17.4281	18.0263	17.6193	16.575	18.1377	15.0723	17.6008	16.9864	16.7157	17.9047	17.7019	17.4997	17.616	18.2084	16.3912	16.4446	17.2713	15.8821	16.316	14.232	15.8681	18.3711	18.8194	17.9896	17.7415	15.9422	17.5413	18.341	16.6275	M1A7S3	Caffeoyl-CoA O-methyltransferase
15.6149	15.6304	15.7237	15.5092	16.0169	14.6254	14.7664	14.6145	14.9763	14.7308	14.7307	15.4101	15.6243	15.5218	15.2306	16.2991	15.8142	16.3667	17.0181	16.4095	15.2349	14.7706	15.8112	15.385	15.4425	13.9947	15.2862	15.7746	14.8153	14.7093	14.2614	14.7814	15.9729	16.2006	15.7399	14.932	14.0749	14.8395	14.5633	14.6432	14.9968	14.4104	14.7307	13.9714	15.1723	14.7821	15.1679	15.2562	M1A7S6	1,2-dihydroxy-3-keto-5-methylthiopentene dioxygenase
18.7299	18.3174	18.8145	18.134	17.2896	17.5942	17.7814	17.3225	18.2518	18.8032	18.5444	17.4612	18.1068	18.658	19.0418	18.4044	18.1775	17.999	18.2633	18.8619	17.8801	17.0807	17.0624	17.125	16.8811	16.8132	16.55	17.228	15.7891	16.2315	15.7483	15.8041	15.9037	15.0734	16.0672	17.3071	17.564	16.849	17.0429	18.2023	17.6818	16.8226	17.5284	17.5496	16.8215	16.3132	16.4157	14.5163	M1A7U3	GDSL-like Lipase/Acylhydrolase family protein
19.6015	19.2154	20.0045	19.3761	18.4165	18.7512	18.8642	18.393	19.3809	20.1274	19.7646	18.5344	19.3715	19.6529	20.2381	19.6732	19.4289	19.6764	19.0242	20.4092	19.2081	18.4025	18.5266	18.682	18.2272	18.5659	17.9326	18.4867	16.9863	16.6491	16.776	16.8971	17.0632	16.942	17.5039	18.3987	18.8082	18.1283	18.2417	19.4071	19.1069	18.2244	18.9505	19.0295	17.6821	17.4431	17.974	16.8682	M1A7U4	GDSL-like Lipase/Acylhydrolase family protein
16.4366	16.682	16.9239	17.7915	16.88	15.6994	17.1661	16.7717	16.4992	17.2465	16.5873	15.4708	14.4162	13.9198	15.223	15.2081	14.7609	14.4087	13.8642	15.0714	13.5639	14.7376	13.5844	15.4992	17.2711	17.4429	17.7295	17.1736	16.6704	16.4101	16.0516	16.1619	15.7164	16.5942	17.2509	17.8439	17.1018	17.1328	16.224	16.5681	15.3275	15.852	16.3665	17.3723	16.1338	16.1893	16.835	16.2617	M1A7X7	Ribosomal protein L28
18.9829	18.3873	18.7506	18.181	18.9062	18.8802	18.8041	18.7792	18.9109	19.9837	18.1607	19.2905	20.261	19.5106	19.9029	19.8573	19.1104	17.3138	17.9121	17.3296	20.0393	19.6504	19.4595	19.3801	19.875	18.7344	18.4953	18.7698	17.6406	17.7783	17.8632	17.7714	18.9594	19.4626	18.7717	18.8767	18.3604	19.0633	18.87	18.0234	18.5497	18.1599	18.2669	18.793	17.8502	17.6892	17.505	17.9127	M1A7Z6	Cysteine synthase
13.9096	14.2658	14.7367	14.7645	15.5151	15.1083	15.4237	15.4907	15.8874	14.4242	15.827	14.7465	15.6303	15.2837	15.3385	15.4541	14.6066	14.8901	14.9359	15.6845	16.2734	15.7629	16.2647	16.7832	15.6569	16.1542	16.1829	15.9282	14.7038	14.7887	14.2665	15.0502	15.6924	15.2255	15.3441	15.1229	16.1969	15.8056	16.9758	17.2494	17.6348	16.9804	17.4957	15.7329	15.3224	15.6853	16.6017	16.1531	M1A7Z9	Uncharacterized protein
14.6352	15.4234	14.368	14.5805	14.1395	14.764	14.1886	14.6862	15.0411	14.8476	15.0832	15.9416	13.9432	14.2325	13.9057	13.6714	14.858	14.6341	15.1883	14.6535	14.2159	14.2547	15.3072	14.4008	13.478	13.8061	13.7212	13.8799	15.4663	16.097	15.9188	15.3637	14.6937	14.2524	13.9569	14.0888	13.4866	14.3175	14.02	14.4256	15.2547	14.1806	13.7676	13.8075	14.6119	15.1917	14.0624	14.3853	M1A828	GrpE protein homolog
13.1764	14.1156	13.154	12.7501	14.0342	14.6365	13.9918	13.7294	12.7992	12.4542	12.6229	11.2175	12.9568	13.3368	14.0697	13.8248	13.1254	16.0039	14.7022	15.0987	11.1899	13.5863	15.0644	13.4514	14.6392	13.9756	12.7567	13.6849	13.8806	14.0626	13.9965	14.3739	14.8489	13.6287	13.4267	14.2181	14.6127	13.7693	13.6119	14.628	13.1016	13.4548	12.7262	13.7618	14.2894	14.2979	14.2367	13.9634	M1A832	Thaumatin
13.2288	17.781	15.5106	15.6025	16.5217	15.8895	15.8338	14.8969	13.8554	11.9411	16.2781	13.9487	12.4367	16.3828	10.9067	11.6472	16.3804	15.0857	13.9143	11.2377	12.8516	15.6388	14.8675	14.2599	12.0652	16.1905	15.7483	15.4214	14.3539	14.6377	13.0726	11.9418	16.038	16.1706	15.5096	16.0048	11.008	14.5512	14.6167	14.1683	14.7645	15.7262	14.4239	15.3241	14.9406	12.2914	14.988	15.8936	M1A854	Alphavirus core protein family
14.8551	15.7225	16.0676	16.7085	15.4202	14.7071	14.6717	15.3211	16.2939	14.5859	15.9567	14.6166	13.978	12.4928	14.4146	14.8024	15.3105	15.4801	14.4701	13.1518	14.5011	15.1125	13.6232	13.9815	16.3701	17.2025	16.6791	17.1397	14.9955	15.1887	15.149	15.4723	16.0958	16.294	16.6962	17.0066	16.1949	16.4606	16.5618	16.1881	16.5734	15.8999	16.7563	16.8486	15.9342	16.2197	16.5982	16.4834	M1A882	Pyruvate kinase
15.8077	18.3454	16.7756	17.5238	16.5093	17.1575	16.5078	16.6754	17.1975	15.1934	16.9365	17.6886	15.8305	16.7417	14.6942	15.5122	16.5605	19.2068	18.4574	15.1436	16.2023	17.0482	17.9265	16.1588	14.5637	13.7892	15.3809	15.9614	17.8745	17.6098	17.9557	17.0683	16.5685	16.8629	16.9702	16.6639	16.0554	15.0452	15.4036	15.2304	14.9009	14.6405	13.7189	14.6412	16.8037	16.2622	14.4251	15.9853	M1A883	Class III chitinase
14.6418	15.3909	14.6447	14.7182	13.9696	14.841	13.3849	13.1457	14.8972	14.5813	14.0938	16.2391	14.0279	13.8205	14.3526	14.3824	15.226	15.3442	15.49	14.4903	14.505	14.3894	14.681	15.0818	14.9239	13.9247	13.6081	13.8544	15.2384	15.2632	14.8991	15.1235	15.0571	14.8523	14.4742	13.5363	14.7675	14.1393	14.7189	14.2595	14.354	13.672	14.3902	14.6499	14.2097	14.2712	14.1927	14.1836	M1A8B4;M1A8B5;M1A8B6;M1A8B7	Hydrolase
12.4151	12.0713	12.7647	13.9721	14.7961	14.0927	13.5809	13.3504	15.4798	10.972	14.5823	12.3878	12.9952	12.727	12.3994	12.7163	14.407	13.8339	12.7654	11.3711	13.5842	14.8945	13.9012	13.7631	14.3211	14.813	14.3307	14.9616	12.3572	11.2015	12.8759	13.3928	14.2265	15.2713	14.5947	14.028	13.687	13.871	14.3545	13.6654	14.9475	14.9019	13.2347	14.4375	14.4706	13.7696	13.1274	14.6261	M1A8D1;M1A8D2	Phosphoinositide phospholipase C
21.2732	19.7395	18.9607	18.444	18.3971	18.9219	18.943	18.5598	16.4374	15.8699	16.1166	17.9315	19.4181	19.7497	19.1055	17.6183	18.1988	21.3141	20.4363	19.3236	19.0752	19.3195	19.4138	18.7807	18.7948	19.689	17.9626	18.4559	18.8525	19.0417	19.2997	18.4079	18.6107	17.6043	17.7369	17.4944	19.8902	20.1793	18.7836	18.4456	18.4878	17.6985	17.875	19.02	18.2719	18.6725	17.6382	18.3884	M1A8I4	ASR4
22.5148	21.2252	20.7182	20.7405	21.3404	20.1662	21.6871	21.5772	15.5834	16.33	14.9409	15.0666	21.5418	21.0526	20.5089	19.7385	21.5391	22.1121	22.6202	21.5309	20.3851	21.7459	20.9868	20.456	21.0144	21.4658	20.4273	20.4661	19.8036	20.2754	20.1187	19.9552	20.8007	18.849	20.3743	20.7458	19.8157	20.8041	19.0962	16.9096	18.9873	18.5765	17.8737	20.3541	17.6196	18.0112	16.4573	16.5875	M1A8I6	Ci21A protein
18.1928	19.084	18.4241	18.6729	19.274	19.2008	18.4294	19.0973	17.9982	17.6683	17.9897	18.2662	18.1444	17.5999	17.8111	17.8277	18.4805	17.6169	17.8993	17.088	19.184	18.4842	18.5718	18.7997	18.5355	17.2566	17.8019	18.2014	18.121	17.703	17.8364	18.3385	17.8362	18.1001	17.6638	16.8569	19.0264	18.7664	18.6088	18.0117	17.5527	17.5982	17.7481	17.9388	19.7442	19.7688	19.1645	19.3785	M1A8J5	Sucrose synthase
15.7672	16.561	15.3163	14.9407	16.1993	16.6704	13.9818	13.8544	16.1166	16.0935	13.6943	13.3922	13.8116	13.1492	12.2953	12.6335	13.9599	16.6385	16.6032	16.0856	13.841	15.8269	17.0768	16.4547	17.3427	15.72	16.0952	15.3457	14.7912	15.6621	13.6278	13.5049	16.7034	16.2691	14.0084	14.9262	15.4551	15.0975	15.8024	13.7947	14.8867	14.6207	14.0177	14.9674	14.2141	13.687	14.2504	15.4794	M1A8L3	Peroxidase 2
12.8237	13.0663	12.0509	13.8474	16.8491	12.1617	12.4988	13.3702	11.9606	10.3029	10.909	10.5306	10.4236	10.6852	12.1211	11.4377	12.1327	11.7712	11.1871	10.3744	13.1239	10.1367	11.2424	11.911	12.8824	12.6169	12.2671	13.8914	12.7414	11.5081	12.2072	11.0766	12.0059	12.4171	12.9261	12.9724	11.9291	10.9889	11.902	11.6229	12.2068	10.8094	11.4945	12.7121	13.2252	13.1393	10.8129	12.6205	M1A8N2	ABI3-interacting protein 3
14.9556	13.6063	14.0208	14.5218	14.7083	14.4934	14.9872	14.7496	15.8496	14.7853	14.8419	14.701	15.7483	14.3332	15.0468	16.2885	15.8076	15.8671	15.5403	14.6518	15.1448	15.4425	15.6504	15.5423	13.746	15.1686	14.3432	15.1578	16.1379	14.3144	14.6123	14.3323	14.0003	13.6822	14.2537	14.7474	13.9528	13.9724	14.1605	14.1869	14.8406	14.6808	13.7212	14.0847	14.5963	13.2043	14.5387	14.9315	M1A8P1	CXE carboxylesterase
14.0687	13.5867	13.1305	12.7146	13.1962	10.7653	12.2061	12.4502	17.2944	13.2521	15.6221	15.3116	13.6841	13.4558	12.4175	12.2158	14.6406	12.8412	11.194	11.8644	13.4644	14.2387	12.9742	11.8781	11.8148	12.9027	10.9779	11.9175	13.7982	12.2953	14.5186	14.638	9.92763	14.5983	11.5818	11.6632	13.7008	12.9383	13.4616	14.0642	15.5249	16.7254	14.32	13.3417	14.3333	15.093	14.0165	11.1889	M1A8S4	Cold-induced glucosyl transferase
15.6342	17.1095	16.4692	16.9555	16.3512	16.8219	15.7534	16.2711	16.1631	15.5868	15.4797	16.1749	16.5904	16.615	15.0487	16.3088	15.5295	16.512	16.975	16.2757	15.4646	16.0223	16.7715	15.5466	16.5343	16.2246	16.7997	17.2505	17.7376	17.3083	17.6037	17.5165	16.5214	17.3129	16.9542	15.1445	16.0371	16.8815	16.3261	15.822	16.7253	16.1072	16.8856	16.2553	16.5283	16.1627	15.7749	16.0453	M1A8S7	Serine/threonine-protein phosphatase
14.5086	13.901	13.9793	14.4938	14.6786	13.7246	14.126	13.89	15.3181	14.0627	14.0058	13.9368	13.9252	13.8205	12.9432	12.7457	15.1945	14.607	13.4108	13.3342	14.3214	14.742	13.8472	13.3133	13.9635	15.1958	14.2033	15.281	13.6399	14.9348	14.0355	14.2743	14.3199	14.4757	14.3152	14.2397	13.4021	15.1276	14.3913	13.1006	15.2619	14.356	13.3753	14.2487	14.5402	14.1503	13.7919	13.8875	M1A8S9	Serine/threonine-protein phosphatase 2A 55 kDa regulatory subunit B
12.8877	12.6474	11.2284	12.6105	13.0637	13.5707	14.2126	13.7319	7.96591	10.8019	14.4173	12.2529	14.2639	16.1764	15.6471	14.5851	13.7871	14.2444	14.234	14.2386	15.7649	14.6885	14.1345	14.2373	12.6148	9.70834	14.2258	13.857	15.0377	14.6167	14.2418	14.6553	13.2948	13.4148	11.8924	14.4847	13.8323	14.7063	14.1314	14.9713	13.9949	13.3391	14.4267	13.9474	13.2308	13.1426	13.0772	13.7365	M1A8Y4	Subtilase
16.6674	14.7651	15.9124	15.2548	15.7574	16.1811	16.7068	15.8174	14.92	15.9697	15.5283	16.295	16.2125	16.3555	16.7126	16.0346	16.1117	17.0021	16.4054	16.5629	17.758	17.6183	17.3762	17.6321	16.884	16.8603	16.5575	15.9703	15.5325	14.6664	14.3922	15.1347	15.7128	16.0107	15.8655	16.1877	16.1191	16.0854	16.3912	15.8047	16.8195	16.4111	16.2208	16.7994	15.2393	15.142	15.7236	15.4392	M1A957	Aldehyde oxidase
16.129	15.2259	15.5888	15.2683	16.0413	16.4976	16.4605	16.457	15.0909	16.1013	15.675	16.1084	16.5182	16.7064	16.4701	16.2383	15.9542	15.331	15.9925	15.45	17.4224	17.1618	17.0943	17.4037	16.4149	16.0841	16.2994	16.0084	13.2887	14.7583	12.9093	14.8555	16.2338	16.4774	16.5728	16.5063	15.8529	16.2516	16.4765	15.7482	16.1675	16.14	15.9047	16.6805	15.121	14.6061	14.7976	15.3362	M1A959	Aldehyde oxidase
16.5562	16.9695	16.8907	17.3861	17.4616	17.079	16.731	17.3397	17.7652	16.6454	16.9199	16.2995	15.6994	14.9088	14.7558	15.6991	16.0713	16.423	16.013	15.5605	14.9895	16.4159	16.1131	15.874	17.2969	18.2679	17.27	18.0908	17.2772	16.8486	17.1268	17.0994	17.01	17.3377	17.1733	17.3987	17.1262	17.2585	17.0102	17.0627	18.1908	17.3503	17.1827	17.4477	17.6689	16.6748	17.0172	17.1533	M1A967	CCT-theta
18.5727	17.3213	17.8202	16.766	16.7467	17.2636	17.8723	17.1327	15.4823	16.0071	17.1925	14.5791	18.3954	18.4878	19.1929	18.4081	18.0018	16.1205	16.5571	17.9023	18.6624	18.1524	17.8251	18.4497	16.0668	17.861	16.7682	16.4447	16.5073	15.4941	15.8718	16.049	16.294	15.0851	17.055	16.4712	19.2156	17.5345	18.3239	18.7028	18.0031	17.6581	17.9468	17.4754	16.4975	16.3977	17.8893	16.9962	M1A979	SBT4E protein
17.2151	15.7213	16.8417	16.1433	16.6913	17.3676	17.9412	17.313	15.2865	15.8248	16.9983	16.0872	18.501	15.3366	19.2736	18.4429	18.0952	18.1776	18.5108	19.4651	15.7774	16.231	16.0935	16.4023	14.6535	12.2019	16.6629	13.818	15.7307	12.2621	14.0504	14.8595	17.0529	15.9433	16.8716	17.2794	17.1144	15.735	16.8067	17.9784	17.6928	17.2945	17.8046	17.4184	15.7345	17.5142	15.273	14.3125	M1A980	Subtilase
14.4222	11.7846	12.7529	13.2913	7.70007	0	13.4558	8.36774	9.26197	11.3083	16.1398	11.9935	11.9033	9.91185	13.8136	11.2579	13.5076	14.4772	13.7426	15.6122	12.9303	12.1704	12.2732	13.775	9.91495	12.2202	9.78609	10.0912	11.3924	11.7803	12.4812	11.3992	11.545	12.8009	15.6541	16.6209	12.6046	10.8714	11.5622	11.897	13.7438	10.8887	12.5938	13.2732	8.60398	10.1254	14.0693	9.00465	M1A981	SBT4B protein
14.1124	11.9529	14.525	13.3545	12.1557	9.87269	11.8504	11.9739	11.1557	13.2224	15.1002	11.3411	9.86314	11.0056	12.2302	11.1936	16.8551	16.7692	15.9669	18.1198	16.4333	14.8991	14.4153	16.3205	11.0804	11.3428	13.6603	11.5423	13.3893	13.1704	12.61	12.5178	10.9766	10.9536	11.5802	12.0295	12.4945	10.5301	10.9495	10.7254	15.6186	15.5727	16.546	15.4463	13.6427	13.036	15.5737	12.4965	M1A982	SBT4B protein
14.2358	10.8313	14.0058	11.5799	10.938	10.8781	14.2034	15.6672	12.36	10.365	11.249	12.979	13.1018	14.4031	15.6619	14.1407	16.5465	14.4269	15.1382	16.6441	15.7763	13.9113	11.5944	15.4822	11.1155	11.8983	9.70064	11.2384	12.6483	12.0872	12.8943	11.5123	16.1476	14.8483	11.4676	14.448	11.4319	16.0287	12.9005	11.4402	14.4562	14.2241	15.1032	14.8083	14.3006	12.2119	14.8777	13.398	M1A985	SBT4C protein
11.5472	14.7951	13.5816	11.1642	14.1731	13.5494	13.7384	13.0714	15.3029	14.9295	14.8961	13.9933	12.4107	11.4857	11.0621	10.2978	13.8116	15.4254	14.0927	13.8905	14.2237	12.8395	13.6004	11.0199	14.2454	12.997	13.6897	14.1968	14.0382	14.2084	13.4274	14.2257	12.0459	12.045	12.1833	11.3862	11.7956	10.6258	11.1797	11.4444	14.275	12.7139	14.0677	11.9123	13.4082	11.8921	10.2362	12.764	M1A987	Subtilase
17.0608	15.8661	16.2359	15.1486	17.0356	16.8172	16.735	16.9434	16.9555	17.8494	18.5463	17.3469	16.9058	17.8625	17.9837	17.1077	16.067	16.2934	15.6265	16.7152	17.5807	16.6124	16.6734	16.5368	16.2438	17.456	16.9955	16.9365	16.5438	17.0711	16.9874	16.4356	16.5806	16.4805	16.1762	16.2662	16.8899	16.3904	17.422	18.0688	17.3514	17.022	17.5705	15.8799	16.8	16.8408	17.1829	17.2051	M1A989	Ribosomal protein
14.9469	14.3677	15.1878	14.1967	12.6764	13.8172	12.3235	12.6987	15.0901	15.1424	15.6548	14.8062	15.4985	15.6146	15.8229	14.9725	14.9935	15.1675	13.7682	15.7669	14.8517	13.2127	13.4192	14.5244	12.8206	13.4283	12.2535	13.3157	14.3347	13.7676	13.7763	11.7769	11.5791	11.8389	12.1259	13.1123	13.9475	14.7704	15.2784	15.5461	16.7096	14.3688	16.7304	15.8662	14.5391	11.6007	13.5464	12.1438	M1A997	Uncharacterized protein
17.4015	16.0646	16.9701	16.6043	16.6806	16.5142	17.3851	16.6742	16.1689	16.7932	17.8211	17.4388	17.1294	17.2315	18.0377	18.0303	16.3355	17.6484	17.6265	18.8823	17.9097	17.0205	18.0114	18.3162	16.758	16.6683	16.9316	16.3622	17.4039	18.1732	18.1219	17.4664	16.5385	15.4381	16.5947	16.2726	17.8876	18.0404	16.9248	17.9258	18.1067	17.116	17.645	17.0406	16.6115	17.3025	18.2106	17.2247	M1A9A1	Subunit A of ferredoxin-thioredoxin-reductase
18.7627	19.2671	19.3885	19.3426	18.4905	18.3968	18.6855	18.7233	19.1123	18.831	19.083	18.2912	18.5563	17.4115	17.9965	18.3747	18.6251	18.3743	17.9159	18.1828	17.956	18.0507	18.1414	18.1335	18.3328	18.4222	18.1003	18.6588	18.515	18.6929	18.6288	18.5	18.338	18.5513	18.6541	18.6026	18.3167	18.5148	18.5485	18.8437	18.4479	18.3692	18.1934	18.9308	18.7714	17.99	18.5788	18.2293	M1A9C1	ATP synthase subunit O, mitochondrial
17.0739	16.7962	16.4174	15.5362	16.484	17.2298	16.7243	16.9459	16.6449	16.4367	17.311	17.7731	17.5302	17.6946	17.4936	18.1198	17.0814	18.2673	18.713	18.1685	17.7297	16.9617	17.8014	17.609	15.9653	16.1698	15.6363	16.7835	17.9651	17.5303	17.9743	17.8552	17.1813	16.5326	16.5476	16.3908	16.2035	16.0041	16.7902	17.1474	17.3146	17.1989	17.0039	16.1132	16.9629	16.8537	17.1872	16.7472	M1A9C3	23 kDa subunit of oxygen evolving system of photosystem II
14.6586	15.6969	15.2159	15.0846	15.4633	15.3896	15.5428	14.8258	15.4859	14.4007	15.4303	15.8518	16.174	15.5768	15.8788	16.0482	15.1272	14.458	15.0364	16.6214	15.6739	15.4849	15.186	16.6583	15.3634	15.3308	15.8189	15.1033	15.8684	14.9037	14.4141	14.5418	14.8748	14.5321	15.7625	15.2231	15.3398	15.203	15.1642	15.3813	15.9895	15.6444	15.7908	15.7791	15.9142	15.2054	16.226	15.4483	M1A9H8	Clostridium pasteurianum ferredoxin homolog
15.2569	15.1884	14.6475	14.6351	14.2619	16.0079	13.4663	13.3993	14.8435	14.7146	13.7737	14.571	14.6893	15.3074	15.5615	15.1523	16.1268	10.7962	13.0966	12.9994	15.7273	15.6113	13.6393	13.8486	14.8858	14.5712	14.4692	14.0371	15.2791	15.1325	14.676	14.1665	15.0193	14.6903	14.7776	15.1851	15.2528	14.7087	14.1995	14.9633	14.376	14.3153	14.5004	14.2768	15.0952	14.5038	15.1636	14.4664	M1A9H9	Glucose-6-phosphate 1-epimerase
14.7317	14.0428	14.7186	13.9516	14.0995	14.5895	15.0562	14.6656	14.0478	12.462	15.5022	15.4998	15.9126	16.4475	16.3631	15.8545	15.7872	16.3428	16.3427	16.5306	15.7187	15.374	15.518	16.0916	12.7098	15.7641	13.7586	13.6661	14.4315	14.8929	14.9602	14.9533	15.2128	13.2729	14.0148	14.492	15.3454	13.9654	15.1959	15.3873	15.0117	14.0288	15.133	14.3595	15.4014	15.3727	16.1566	16.3415	M1A9K6;M1A9K7;M1A9K8	Protease degQ
14.4641	15.6232	14.9697	15.2045	15.6373	15.9869	15.2631	15.8694	15.2381	14.0978	15.7621	16.3345	13.8982	13.9457	14.3675	14.0329	15.6622	16.4691	16.712	15.5091	14.9118	15.9211	16.2662	15.6273	14.9161	14.8691	14.248	15.659	15.7351	14.9846	17.9749	15.5283	14.9888	15.3692	14.8979	14.3325	13.7862	13.9289	14.9679	14.694	13.6294	15.7765	14.2137	15.8213	15.5077	15.8405	13.7405	15.8368	M1A9L1	SET protein, phospatase 2A inhibitor
18.4438	18.4446	17.325	18.9144	17.4608	15.3945	17.0966	15.1359	18.1895	15.3136	18.2456	16.8889	16.4459	17.8815	18.4895	16.0981	16.8278	18.5263	15.1623	17.602	10.8693	17.954	16.879	18.7983	17.2515	18.4423	14.7423	18.6403	18.869	15.2706	17.9954	18.2406	18.5016	17.4379	17.922	18.5847	18.8131	17.0401	18.9491	18.5336	18.9495	18.3849	12.6082	18.3866	18.9669	16.2921	16.7569	18.9381	M1A9M0	Hypersensitive-induced response protein
12.6972	13.2228	10.7875	11.494	12.6258	12.6604	12.8832	12.3186	14.9207	12.7767	14.3158	14.0549	13.6471	12.8631	11.7376	10.5691	14.2028	15.6987	12.2629	12.9532	14.2576	14.3735	15.2656	12.7344	11.1775	14.1587	12.8317	13.4535	11.7219	11.5341	12.1466	11.8731	13.1958	12.4635	11.2176	12.7963	10.7916	12.1193	12.9039	13.1149	15.7313	15.2316	13.8505	13.0986	12.1143	10.7214	12.4299	11.7141	M1A9T7;M1A9T8	SET domain-containing protein
13.8119	14.072	12.8917	14.1134	14.5168	14.054	14.5188	14.1788	14.8645	13.8384	13.8416	12.5726	11.5779	11.2781	13.4264	11.608	13.8165	15.1337	13.8504	12.644	11.749	13.7339	13.5174	11.2507	14.8701	16.0083	15.5625	16.1935	14.1164	13.0144	13.6476	12.5448	15.1418	13.7936	14.7671	15.4129	12.7887	13.3969	13.0628	12.2125	11.6854	14.1793	10.5902	14.568	14.0932	13.2136	13.0458	15.0782	M1A9T9	Chloride channel protein
12.8568	12.8965	13.7711	14.4975	14.0449	13.4889	13.0276	13.4243	13.943	15.4729	14.7488	13.35	12.0169	12.5463	13.6047	12.9762	12.0776	11.9471	11.4988	12.0547	13.3294	12.6441	13.1485	13.4581	11.6919	13.68	12.6793	13.4726	14.3696	13.6166	13.1648	13.8044	13.4962	13.6017	14.4417	13.3061	14.4459	13.3012	14.0977	13.8292	14.4463	14.969	14.6144	13.2845	12.96	13.7057	13.1959	12.1973	M1A9U0	Structural constituent of ribosome
19.5859	21.3752	20.1463	20.9359	20.8492	20.7304	20.0868	20.6968	20.5586	20.8793	20.1476	20.6938	19.345	20.2593	18.7898	19.3556	20.3371	19.751	19.8186	18.2524	19.1906	19.763	19.7491	19.3143	20.3028	20.4137	20.3665	21.0938	21.8363	21.1924	21.3134	21.4013	20.3112	21.8052	20.9257	20.1652	20.2672	20.1161	19.4728	19.5963	18.4576	19.8065	19.2181	19.9887	20.7202	20.6704	19.6361	20.248	M1A9V7	30S ribosomal protein S15, chloroplastic
12.4559	13.5194	11.8891	13.3482	13.7582	13.9103	12.8083	12.6303	14.7832	12.2408	13.3145	14.4069	11.9154	10.7115	11.4845	12.3688	10.9781	13.0367	12.0656	11.3424	14.175	14.8205	15.1995	13.1685	14.2948	15.293	14.8215	14.557	12.112	12.1701	12.9433	13.0381	13.1672	12.7078	13.7148	13.2477	16.3718	10.2614	13.3646	13.2321	15.1607	14.6633	13.1745	13.8726	13.9089	12.7125	13.3271	13.9541	M1A9W5	PRIB5 protein
10.1451	11.3673	13.6544	11.4315	12.9989	12.7855	12.5984	12.8195	15.7963	14.8832	16.1644	15.5811	13.2429	12.7734	12.9368	12.47	12.6093	14.3783	13.9282	14.9041	14.2078	13.5863	14.1913	13.529	14.9763	15.6281	12.0187	12.8424	12.6757	12.6452	13.3528	12.9466	14.0363	14.2852	14.4141	12.7495	12.6664	12.8322	14.5821	14.6586	14.9854	15.677	14.3869	14.5806	13.9632	14.1741	14.2236	15.3642	M1A9X2	1-O-acylceramide synthase
15.7296	16.1314	15.6282	15.1462	16.3808	15.7064	15.0434	15.0196	15.4844	14.5168	15.0464	14.1479	14.5936	14.5837	14.7967	14.2046	14.9761	11.5637	14.7066	12.2697	15.9858	15.0686	15.0192	15.7013	13.6654	14.4735	14.325	14.4945	12.4405	13.9345	14.0002	14.1979	15.3494	15.2603	14.9941	14.7263	14.5241	16.0623	15.3818	14.723	15.1337	15.5478	14.4422	15.5862	15.9571	15.6457	15.8739	15.9976	M1A9Y5;M1A9Y6	Molybdenum cofactor biosynthesis protein C
15.133	15.3424	17.2574	18.2852	16.0238	14.9515	17.2806	16.9473	15.9857	17.368	16.9763	17.0898	14.7598	20.6752	17.8306	17.1511	17.3892	18.1567	17.1978	16.1764	16.6014	16.7288	15.9069	16.6082	16.5524	17.0147	18.3721	17.7133	16.2014	16.6695	17.6877	17.6529	15.5916	16.8371	17.9668	17.1552	15.0558	17.4895	17.5865	17.3251	18.1119	17.1821	17.2375	17.0726	17.9954	17.8083	17.5631	17.2145	M1A9Z3	3-phosphoshikimate 1-carboxyvinyltransferase
22.1158	21.3374	21.9552	21.872	20.6929	20.7048	21.5055	21.0516	21.4102	22.6114	21.7066	21.1423	20.4786	19.6924	21.2159	20.5506	20.3506	19.8325	19.3243	20.7202	20.6696	20.0921	19.4742	20.5655	22.2189	21.6707	21.8985	21.0672	20.6492	20.3289	20.5507	20.9658	20.9715	21.4122	21.7998	22.7204	21.2996	21.6556	21.1975	21.0932	21.2218	21.0349	21.7711	21.6886	20.4642	20.8639	20.8597	20.2462	M1A9Z4	Transketolase
10.7134	13.3442	12.5761	13.7254	14.0115	13.4679	13.5529	13.155	12.2271	11.1463	10.5881	12.7387	12.9252	12.8445	11.421	12.7734	10.8358	12.1917	13.6559	14.7138	11.0554	12.6256	11.6626	14.2921	12.6851	11.66	12.2822	13.0985	13.381	13.7437	12.8727	12.595	11.5582	11.7308	12.2731	12.0539	13.9925	13.6949	12.3997	13.2089	13.1855	13.5335	12.9529	13.6925	14.0852	13.3412	13.7902	13.2475	M1AA30	Stigma-specific Stig1 family protein
15.7114	15.7862	16.8992	16.4891	16.6933	15.9893	16.735	17.1971	17.8178	18.465	19.3829	17.517	15.7677	17.2338	16.9713	17.0128	16.7371	16.3822	16.9814	16.8994	17.0267	17.0252	17.0246	16.7348	17.0144	17.1638	17.3653	16.9379	16.9527	17.0367	16.9261	16.9654	17.1048	16.7721	17.4274	18.0556	17.8411	16.4588	18.0001	18.9529	17.6393	17.7241	17.7619	17.394	16.4968	17.498	16.707	17.0933	M1AA49	50S ribosomal protein L4, chloroplastic
16.3456	16.6546	17.0578	17.4796	16.5482	16.5365	17.7676	17.6304	16.7279	16.6616	17.7391	17.8788	17.3321	17.3836	18.3623	18.4908	16.701	17.5202	18.4571	18.3898	16.9863	17.41	18.2131	18.3661	17.0216	16.7513	17.6371	17.4303	17.457	17.3036	17.5811	17.856	16.6944	16.4847	17.5327	17.6404	16.7334	17.2624	17.9289	18.0235	17.2508	16.9341	17.8443	17.8685	17.3387	17.1464	18.0556	17.7694	M1AA55	Glyoxalase II
15.249	14.6481	15.0889	13.8604	14.4742	14.6288	14.1625	13.8829	14.5829	14.9725	15.2536	14.5703	16.9566	15.4097	15.7568	15.2809	16.4436	16.2245	15.767	15.1462	16.2208	15.2917	14.8851	15.1556	15.9491	14.9726	14.8372	14.4698	14.0681	14.9953	15.0619	14.8711	16.4576	14.6414	14.1995	15.1465	14.6136	13.5316	14.5811	14.8654	15.1795	14.6137	15.1039	13.5349	14.8863	16.3653	15.8207	15.5769	M1AA62	Chalcone-flavonone isomerase family protein
16.1265	16.3477	16.4729	16.7748	16.7058	16.4607	16.0626	16.2454	17.1033	16.4461	16.1687	16.9603	16.4529	16.4809	16.111	17.1619	15.2641	16.2147	16.7262	16.6685	14.9752	14.9028	16.0788	16.0368	16.9232	16.8829	16.9436	17.3093	17.1848	16.8009	17.0693	17.2282	16.5626	16.8091	16.3975	16.3732	16.633	17.0224	16.7424	16.8651	16.9667	16.8148	16.9298	15.7309	16.6779	16.4956	16.7936	16.7247	M1AA65	Ribokinase
10.9042	11.245	10.8736	13.2666	13.0709	12.4006	12.4793	12.4459	14.6278	11.4382	11.9787	11.7219	11.8451	10.7924	11.9052	11.4738	11.8532	13.7128	12.2303	12.1042	11.2477	13.4354	12.0325	11.7819	13.2638	15.1338	13.5644	14.874	13.203	12.472	12.9523	11.6424	13.2239	13.4068	13.173	14.5195	11.9391	11.731	11.7859	11.6117	11.9236	12.5829	9.73643	13.0873	11.1778	10.8517	11.5562	13.8969	M1AA70;M1AA71	RHM1/ROL1
14.419	13.1237	13.888	13.0562	14.116	12.849	14.8717	15.019	14.1928	15.3899	15.9395	14.6206	14.7011	15.6408	16.9209	15.3127	14.1217	13.3468	12.7451	14.4468	16.1199	14.2806	13.9181	13.9965	14.4412	14.1347	14.5728	13.9499	13.8536	14.5828	14.0329	13.65	14.2771	14.2506	14.8752	15.2088	16.1231	14.6093	15.7438	16.5194	17.138	15.9032	17.2208	14.8743	13.307	14.9195	15.0274	14.3107	M1AA76	50S ribosomal protein L13, chloroplastic
18.2476	17.288	17.9538	17.8964	16.1122	17.1967	17.2587	17.1374	18.0377	17.5501	18.0014	17.9554	18.1229	18.0372	18.422	18.2299	17.6701	17.6771	18.5472	19.0113	17.831	17.9153	17.6791	18.2614	18.217	18.2007	17.6696	17.026	16.7666	16.4717	16.5575	17.1155	18.5757	18.789	18.7175	18.4839	16.3339	17.5309	16.9286	17.4436	18.319	18.2178	18.1809	18.7307	17.8411	17.4468	17.8915	17.8274	M1AA81	Folate gamma-glutamyl hydrolase
12.7202	10.1656	13.0981	12.2256	11.6357	12.0489	12.9652	11.9961	13.2614	14.1444	14.2971	14.8462	13.4525	12.4119	13.9653	13.4554	14.2823	14.7069	15.2868	16.2982	13.5301	13.2442	13.9299	13.9191	11.7445	12.4123	12.1713	12.3192	11.6404	11.1348	12.1896	10.3581	13.6548	13.0975	13.4858	14.4721	12.2879	11.4624	13.2615	13.9857	13.1397	13.1514	14.0572	13.9011	12.6277	12.3296	13.2113	12.0406	M1AA89	Peptide N-glycanase
18.9648	18.9833	20.3684	19.455	18.2128	18.3163	19.323	18.2628	18.4787	18.6994	20.3844	18.1365	20.0281	20.0617	20.9994	20.2478	19.5457	20.1451	19.1817	19.8995	20.3156	18.6744	18.7701	19.6875	18.1637	16.443	17.5814	16.5244	18.9145	17.8684	17.7117	18.2311	17.396	17.7637	19.3738	18.122	20.0525	18.1399	19.1209	19.7465	19.0058	17.436	18.9051	17.2902	18.5902	18.728	19.2963	18.2435	M1AA90	Epidermis-specific secreted glycoprotein EP1
11.6602	12.9887	16.0202	13.4596	15.4634	14.4067	14.7729	14.2822	16.2216	13.4323	15.8025	14.3442	14.073	13.2067	11.6498	13.0243	15.9594	15.2283	14.5707	11.6418	13.7946	15.4533	14.508	12.3045	13.6686	15.7417	15.0838	15.6208	13.7743	13.0794	12.2833	11.8436	13.3922	13.0659	12.8789	14.1752	13.1839	13.1307	13.8186	12.5071	13.0054	15.3747	13.6649	13.9492	15.5231	13.3335	14.6678	16.22	M1AA93	CYP72A58
14.3026	15.2116	14.9344	15.2245	14.7705	14.9385	14.3478	15.1391	15.1164	14.9784	13.8372	14.1802	10.7011	9.00675	10.6216	11.0706	10.4256	12.4893	11.5304	12.0409	11.181	12.4436	12.5924	11.555	14.7689	15.2312	15.0629	15.6813	14.3486	14.4926	15.2979	15.3327	15.7516	16.0434	15.7931	15.6352	13.2786	14.847	14.3405	12.6672	14.7963	14.9408	14.6168	15.1809	15.1324	15.7145	14.675	15.1417	M1AAA0	Acetolactate synthase
14.1804	13.9634	13.5569	13.3036	13.1459	13.6518	13.3531	13.3773	13.6626	13.4899	13.8242	14.9045	13.8644	14.7484	13.5404	13.662	13.6738	14.8016	15.048	14.0113	14.4256	14.5124	15.041	13.6997	13.0926	13.0527	13.5637	13.4587	14.3838	15.3145	15.3369	14.7966	14.1538	12.7448	13.5064	13.1952	12.4641	12.9427	14.1282	13.4625	13.7727	13.5308	14.0524	14.2839	13.365	13.7379	13.752	14.6705	M1AAB0;M1AAB1	Peptide-methionine (R)-S-oxide reductase
14.8151	16.7456	15.134	14.5118	14.5457	14.8983	15.4266	14.6303	13.9587	13.0239	15.527	14.0841	14.9304	15.9234	16.1653	14.8128	14.4422	14.8447	14.8847	16.0312	14.7138	14.7349	15.1639	14.9091	9.28707	14.1259	13.1418	11.8748	16.2035	14.0212	14.2915	15.7951	12.5985	10.5317	13.2979	13.9901	15.218	14.773	15.5421	16.4146	15.3275	15.4191	14.9726	14.8466	13.7614	12.9828	15.3782	15.0287	M1AAC5	PMR5N domain-containing protein
17.6158	17.8643	18.4087	18.0778	15.9917	16.3087	17.1974	16.6684	14.6202	16.7923	15.6652	15.2948	17.5203	17.0313	17.6475	17.6907	15.7989	16.9579	17.2882	17.0991	17.6322	16.0705	16.541	17.2113	16.7288	14.2053	15.5444	15.4608	16.9091	15.101	16.3329	16.8533	15.7858	15.6882	16.3735	15.2067	16.9891	16.0685	16.8733	16.0675	17.3518	15.4687	16.1439	15.6896	17.6175	18.1354	16.1099	16.8087	M1AAD9	Epidermis-specific secreted glycoprotein EP1
20.785	20.7951	19.9998	20.3023	20.324	20.4617	20.0035	21.195	18.9879	18.8543	20.3471	20.0112	18.5167	19.907	21.4319	20.8615	19.7555	19.7142	19.8623	20.7918	19.3568	18.5853	19.2022	20.7685	18.8276	19.4825	18.537	19.9612	20.3836	20.4561	20.8909	21.1651	19.3105	19.3897	20.0064	19.966	19.5574	19.5109	19.4592	20.8824	18.9136	18.4427	19.084	19.775	19.1432	19.9412	21.1328	19.2012	M1AAF5	60s acidic ribosomal protein
18.0891	18.2515	17.9665	18.9664	19.1333	18.1426	19.2696	18.6789	18.9168	17.9446	18.8185	17.5873	16.6039	15.8265	16.0607	16.1641	16.5724	19.2204	17.6696	18.2758	15.6459	17.5017	17.4056	17.4586	18.9299	20.2267	18.3154	20.291	17.0545	17.1989	16.7606	16.7679	18.5443	17.8699	18.9188	19.4476	18.1766	18.8778	17.9858	17.3362	16.9515	18.6591	17.6586	19.0506	18.9275	18.2318	18.1683	19.4039	M1AAI2	Tonoplast intrinsic protein
14.5877	15.3054	14.7565	15.7222	14.4915	15.2926	13.9228	16.0199	14.4589	12.4028	13.9783	11.5143	15.2644	15.9299	14.8639	15.5331	14.3756	16.1873	15.4899	16.6946	14.7272	14.4231	15.2409	15.5331	13.3815	14.0065	14.4578	13.7412	14.6519	14.7178	14.5108	15.7062	13.7852	12.536	14.5511	14.7176	14.0068	15.2617	14.7502	15.6393	14.8535	11.188	14.1758	14.3715	14.9471	15.1536	14.2542	13.5256	M1AAI4	SNF7 family protein
14.4011	14.4962	14.8	14.7291	15.7459	15.8183	14.962	15.5463	14.7796	14.9592	15.0248	16.2587	15.3329	15.8678	15.1197	15.2699	10.7459	15.2316	16.2838	15.3149	15.453	14.2598	15.2237	14.4859	13.0172	11.5689	12.8244	14.5529	15.0345	15.7239	16.1134	15.5419	14.2136	12.9726	12.7601	13.9523	15.111	14.8953	14.874	15.1691	15.6276	14.7971	14.8733	13.7682	14.5955	14.7547	15.0466	15.2967	M1AAI6;M1AAI7	Trigger_N domain-containing protein
13.7185	10.5977	19.3845	18.1144	14.592	14.6751	13.2438	15.9279	16.0959	15.8718	16.3363	14.0911	14.5315	19.6641	14.3941	16.837	15.9775	14.0265	12.0248	15.091	14.1265	14.5306	13.6696	12.9986	14.8323	15.2637	13.9675	13.95	11.3869	12.7116	20.9272	11.5221	11.369	12.7666	11.8428	11.208	14.5798	11.1372	13.0445	15.4705	17.1287	16.3665	20.0802	17.8147	13.4341	14.2234	12.8948	16.9149	M1AAL2	Phosphoglycerate mutase
14.5356	14.5541	14.9911	15.4312	14.6079	13.6329	14.55	14.5789	16.1466	14.5622	14.1489	14.2623	14.7312	13.7109	14.5323	15.9796	12.3023	14.344	14.0904	16.0832	12.9139	12.7506	14.476	14.2413	15.4846	15.2656	15.4325	15.5685	15.0365	15.1334	14.5586	15.0499	14.497	15.1568	15.2174	15.6847	14.4447	15.407	14.7916	15.0162	14.9373	14.9948	15.3122	15.2398	13.3158	12.7819	13.7978	13.0388	M1AAM1	UDP-apiose/xylose synthase
18.4545	18.309	18.85	19.2294	19.539	19.8338	19.4154	19.1999	19.8285	19.1224	20.7617	19.71	19.7745	20.045	19.1061	18.828	19.6717	21.8686	21.4077	20.2878	19.6235	21.4097	21.5476	19.5417	19.4363	20.0034	20.0392	19.6587	18.6883	19.0942	19.0253	18.7513	18.5431	18.9234	19.0103	19.8298	19.0279	18.4758	19.4402	20.0135	18.7107	21.0557	19.2916	19.5321	20.8498	19.672	19.5106	20.3629	M1AAN4;Q2XTD8	Histone H2B
14.2883	15.9564	14.6713	15.8991	15.9168	15.4313	14.6337	15.6891	15.9049	15.149	15.3918	15.4243	15.1276	16.8195	15.3934	13.9505	16.3965	16.6803	15.5241	13.3326	15.8067	16.5286	16.0269	15.1963	15.4117	16.1498	16.0098	16.4956	15.8087	15.9953	15.8848	15.5259	16.1566	16.3453	15.6572	15.4451	14.9112	15.0144	14.6355	14.5062	15.4808	16.0149	14.5482	16.0733	16.2424	15.8559	14.8967	16.4208	M1AAS0	Histone-lysine N-methyltransferase, H3 lysine-9 specific SUVH1
13.9724	13.1994	13.0524	13.1035	13.7377	13.2984	13.4908	14.0241	14.828	13.9186	14.9566	13.2041	13.0796	13.4066	13.125	12.2895	11.7637	14.0112	12.0453	11.7115	11.9728	11.935	11.6251	11.9756	12.1007	14.2374	13.3726	14.6392	14.1578	13.4532	13.1597	11.7641	14.0859	13.0961	14.3277	13.8548	13.7534	13.1107	13.5647	13.4567	13.276	13.5997	12.937	13.6343	14.0181	13.3281	13.3691	13.8817	M1AAS7	Magnesium-protoporphyrin IX monomethyl ester (oxidative) cyclase
20.2244	19.5756	20.3436	20.1239	20.005	19.8231	20.5812	20.1527	19.693	20.5346	20.3753	19.3949	20.5204	20.472	20.9479	20.8481	20.2671	19.7417	20.2503	21.3277	20.2295	20.2396	19.9833	20.8022	20.0432	19.5946	20.1298	19.7675	19.3655	19.2698	19.2812	19.5202	19.3647	19.6258	20.0796	20.4679	20.4145	20.3343	20.0683	20.5244	20.2496	20.1518	20.3594	20.21	19.9886	19.7347	20.3371	19.7054	M1AAS9	Proteasome subunit alpha type
16.2133	16.813	16.3111	16.8216	16.63	16.4181	16.7458	17.003	15.9818	16.1955	16.8875	15.7467	15.3606	16.7166	14.6211	16.1696	15.0221	14.7816	16.0731	15.4685	13.8258	14.7935	14.6764	15.1815	16.181	16.1324	15.599	16.336	16.3077	15.5377	16.1905	16.2127	15.1042	16.4426	16.2483	15.9467	15.2479	14.9032	15.9995	16.7713	15.5804	16.4182	16.2703	16.092	16.2036	15.9338	15.7796	16.3302	M1AAU6	Alpha chain of nascent polypeptide associated complex
19.4771	19.6244	19.3869	18.8956	19.4388	20.3876	19.4894	19.4244	19.0639	19.5028	19.4945	20.5491	20.1687	20.4815	20.138	19.6929	20.5298	21.0105	21.0087	20.9044	20.7031	20.8018	20.9072	20.5322	19.0577	18.6055	19.0781	19.1321	19.8658	19.8715	19.4811	19.4333	19.6542	19.4318	18.7184	18.4838	19.3333	19.518	19.7995	19.7926	19.6294	19.6143	19.4627	19.4402	19.3224	19.2068	19.1486	19.1289	M1AAV4	Non-reducing end alpha-L-arabinofuranosidase
14.3153	17.8629	14.8648	16.8845	18.9821	17.488	16.1907	17.6059	16.972	15.1429	15.9326	15.9496	13.6466	13.4809	15.2794	13.8506	12.2225	15.3594	15.9663	13.9101	14.7818	15.9797	16.0092	13.5912	18.3686	17.842	18.8854	18.0636	16.5328	15.8744	15.7772	16.2789	17.5197	17.9981	17.4907	17.4439	16.4254	16.9697	16.0847	15.0998	16.1589	16.3836	15.9947	16.9302	18.3423	18.1804	17.2469	17.9292	M1AAY6	CXE carboxylesterase
17.4576	15.0859	16.2025	15.9166	15.2389	15.5426	16.7992	16.1899	15.645	16.3098	15.0937	16.2328	16.5222	13.9765	15.8691	16.3267	16.7251	17.9617	18.12	17.5925	16.7567	16.7164	17.6084	16.5218	15.5914	16.2738	15.6311	16.0003	13.9644	13.9076	13.7458	14.0958	16.7291	16.8017	17.0597	17.3913	15.7837	16.7857	15.8913	15.6818	14.0763	15.3746	12.9188	16.1489	13.9898	13.3712	14.425	13.1836	M1AB01	Zinc finger protein
17.9652	18.4974	18.01	18.2118	18.6927	18.8231	18.3444	18.4898	17.7498	17.0282	17.4072	18.8314	17.9971	18.2015	17.8444	18.8293	18.2353	19.6312	19.6849	18.3938	17.9206	18.0831	18.9052	17.8088	17.9458	18.0146	18.6068	18.7843	19.1955	19.49	19.7248	19.1763	18.6818	18.6077	18.2181	17.9922	18.0406	18.6035	18.1349	18.011	17.8396	17.7012	18.1281	17.5308	18.149	17.8421	18.4656	18.7348	M1AB35	Isopentenyl-diphosphate Delta-isomerase
16.7466	21.0416	20.3301	20.5016	18.6481	18.8175	19.0009	19.8259	17.7823	16.4676	16.2073	17.6649	18.6162	17.2708	17.3209	18.6991	16.4823	17.0409	18.9804	17.365	17.368	17.6037	18.0316	18.5044	19.8987	18.5609	18.3617	19.105	21.6593	21.3518	21.4356	21.606	19.0302	20.5851	20.8001	18.7457	19.4097	19.0471	18.8739	17.4133	17.6086	17.1255	17.7541	18.7987	19.0436	20.4914	18.826	19.1351	M1AB40	Isoamylase isoform 3
15.4875	16.1586	15.2301	14.3724	15.5621	16.1765	16.0822	15.5093	14.5233	15.264	15.0352	16.2217	15.8542	15.4835	15.4763	14.5661	15.9288	15.7084	16.1987	15.0312	15.4891	15.7374	15.9867	14.9363	15.0644	15.298	14.8557	15.0313	15.6176	15.4347	15.4879	15.373	16.6734	15.9143	14.8811	15.5322	15.0525	15.3694	15.508	14.7321	14.7634	15.3003	15.5348	15.7928	14.8471	15.6003	15.6087	15.4817	M1AB41	Isoamylase isoform 3
18.7814	18.252	18.213	17.9559	17.7046	18.2232	18.2654	17.987	18.9292	18.9177	19.1301	20.3592	18.8529	19.0753	18.6586	19.1357	19.4035	20.0414	20.1031	19.3227	18.7912	18.7373	19.2507	18.5221	18.4557	18.0682	17.7827	18.1605	18.2298	18.6719	18.8315	18.4516	19.0524	18.4569	17.9464	17.9396	18.0295	17.8898	18.0343	18.218	18.732	18.1645	18.5718	18.3653	18.1528	17.8596	17.8452	18.1627	M1AB44	PII
19.0938	17.6403	18.0714	17.4842	18.363	18.4097	19.3137	19.0645	18.1556	19.6308	19.293	19.0163	19.5817	19.8738	20.9351	19.5975	18.2116	19.8384	19.7237	20.4267	19.1788	18.4993	19.4829	19.8534	18.1838	17.9791	18.5301	19.0108	18.0663	19.3165	19.2354	18.7984	18.5356	17.7095	18.8247	18.5276	18.8155	18.972	18.9179	19.1827	18.9045	18.8015	18.649	18.6524	17.9439	18.4382	19.6301	19.4119	M1AB57	CP12
12.0424	12.6202	12.1141	12.3558	13.6252	14.2296	13.5682	13.579	14.4869	10.7202	14.1968	15.378	12.8549	12.3406	10.6213	12.3625	14.4267	16.1815	13.3349	10.9101	12.8681	14.1756	14.0168	11.9482	13.1708	15.0622	14.2234	14.9128	14.2314	14.201	13.8782	13.2449	13.5879	13.4672	12.3663	13.7205	11.7517	11.6686	12.0434	10.4384	14.2866	13.5812	11.5943	12.5958	14.0008	12.2278	13.007	14.8049	M1AB59	Importin subunit alpha
13.1508	13.8629	12.6143	14.7395	15.8843	15.8821	15.3045	15.6409	15.1209	14.525	13.6041	14.2452	12.9262	13.5977	10.3656	12.7471	14.3923	15.9372	14.8421	14.0464	11.3508	15.2035	15.7994	14.0172	14.8606	15.6626	15.3658	15.9286	15.3513	14.9448	15.2469	14.544	14.7644	13.9918	14.8199	15.7769	13.5301	13.4062	13.3334	12.9791	11.7402	14.706	12.8442	14.4565	15.5362	13.8173	13.7256	15.7755	M1AB68	Multidrug/pheromone exporter, MDR family, ABC transporter family
16.1022	15.0447	16.4033	16.1037	15.4405	15.5412	17.1428	15.96	14.6872	15.5847	16.8147	15.2788	16.1855	16.0085	17.4259	16.7069	15.7416	16.0989	15.9585	18.3451	16.2459	16.4888	16.5305	17.6255	15.6202	16.3762	16.4453	15.7266	14.7087	14.5466	14.8088	15.0127	14.8167	14.4266	15.7373	16.9238	15.6144	15.6413	16.2303	17.0204	16.3835	16.0776	16.627	16.4608	15.5487	15.6364	17.149	16.1376	M1AB85	Polygalacturonase
14.2745	15.9	16.8545	16.8537	15.0586	14.1929	16.3543	16.2738	15.5513	14.9734	17.2741	15.7573	13.5746	13.6798	13.4642	15.3102	13.8993	14.5656	16.8582	14.7579	17.0352	14.8826	14.7533	13.8106	14.8064	15.7133	16.3598	16.7271	15.3747	15.6244	16.5892	16.0414	14.4298	15.3381	16.2719	16.0266	14.786	14.7173	13.7369	16.7624	13.7124	13.8699	12.6135	15.9062	15.4984	14.8889	14.1253	15.362	M1AB98	H/ACA ribonucleoprotein complex subunit 4
15.7771	16.464	16.7899	16.6751	16.1974	16.2155	15.3332	16.2271	16.3905	16.1571	15.259	16.4276	17.2209	17.1729	16.6537	17.6931	15.9448	15.9042	17.1218	16.3931	16.5355	15.9931	16.7751	17.0693	16.1298	15.7561	15.5793	15.9261	16.3049	16.0165	16.4635	16.8833	16.5144	17.0301	16.6338	15.7141	15.9475	16.2394	16.2362	15.7947	16.251	16.0015	16.2821	16.0129	16.6224	16.6326	16.5009	16.4691	M1ABB9;M1ABC0	Rhythmically-expressed protein 2 protein
16.0431	16.2181	16.4974	16.5384	15.4598	15.0149	14.6988	15.3055	16.1118	16.5426	15.1778	15.6539	16.5561	16.2534	17.5702	17.8623	16.5076	15.5454	17.2034	17.6178	16.8112	16.3778	15.931	17.3893	17.5588	16.5176	16.7256	17.1101	16.2085	14.9531	15.1254	16.3216	15.4822	17.3092	17.1049	16.1658	16.0207	16.5037	15.5811	16.1058	17.3232	15.3838	17.0348	16.8752	16.2856	15.7832	16.2613	15.1154	M1ABC2	Mo-molybdopterin cofactor sulfurase
11.4148	12.7799	11.3397	13.1736	11.9397	12.007	11.8798	11.447	11.469	11.4854	11.7804	11.927	11.8642	12.9622	11.5966	11.417	12.8342	13.6283	12.5472	12.6179	13.4187	11.9557	12.5615	11.9213	12.5439	11.3953	12.6843	12.1118	11.8813	12.8947	12.1337	12.3842	12.9247	12.4474	12.8336	12.011	10.0786	12.12	12.4994	12.3928	12.3551	12.9591	12.382	12.621	12.098	11.7148	11.4744	12.0365	M1ABD0;M1ABD1	Vacuolar sorting receptor
17.0406	14.8084	14.5689	11.4014	10.8578	11.6316	14.9973	15.4403	14.1327	12.5849	14.893	15.4198	14.2796	14.2907	14.7013	11.5324	11.1399	13.7801	12.7679	13.0091	17.8163	15.7038	15.7915	16.0943	18.4306	12.3153	8.35298	7.91178	13.49	12.0929	12.4363	13.2062	16.4771	15.6719	15.987	16.071	11.6068	10.679	8.7275	12.9555	17.9157	16.6268	17.834	16.0918	14.7643	15.8827	16.3713	15.0316	M1ABD4	Apyrase 3
11.9321	13.5107	12.6756	14.0266	13.3307	12.2448	13.2113	13.7483	13.6498	11.4713	12.6936	13.4557	10.5016	10.3218	9.73938	11.2544	12.5865	11.9553	12.6104	11.1792	11.8851	12.8743	13.2851	11.8883	13.3169	14.5694	14.4335	14.7098	13.8517	13.5773	14.3625	14.0458	13.0462	13.8537	14.4689	13.5727	11.5125	12.4872	12.662	12.4335	12.218	11.525	11.6085	13.4297	13.8208	13.5757	12.1996	13.6796	M1ABF8	Heterogeneous nuclear ribonucleoprotein
11.4786	10.9805	12.6751	13.1331	11.7353	12.2971	11.45	12.2961	13.4045	11.5265	13.0119	11.554	10.2023	11.5104	11.6092	11.0741	11.2096	12.7022	12.6312	11.666	11.4757	12.3062	10.5647	11.4768	10.8603	13.7306	13.6735	14.3408	12.3248	10.9757	12.0798	12.3406	11.8214	11.8015	11.8279	13.2935	11.616	10.4378	12.0458	12.9993	12.8693	12.7877	10.8654	11.3088	12.7149	12.0593	11.0357	11.2627	M1ABG9;M1ABH1;M1ABH2	Nuclear acid binding protein
14.441	14.1118	13.4786	14.0424	14.5067	13.4925	15.1674	13.9817	14.7798	14.6191	14.9366	13.3436	13.4841	13.0409	12.9481	11.9986	12.516	15.0373	13.0153	15.0684	12.9902	15.0972	14.082	14.8437	16.2294	16.9326	15.853	15.5214	14.5375	14.8583	14.4521	13.9223	13.7111	13.6543	14.413	14.5247	17.0083	13.6914	13.6769	12.9759	13.0188	14.1185	12.8601	13.0274	14.971	14.9176	13.81	14.5295	M1ABI3	Chlorophyll a-b binding protein, chloroplastic
11.4348	13.7416	12.0969	13.9075	13.3724	12.1802	13.8174	12.9356	13.0247	12.751	13.0189	11.5866	10.9792	10.8573	11.5891	10.4619	12.6062	14.6733	12.4955	11.8647	12.2323	13.0271	13.3273	10.4643	14.5573	15.9162	14.5414	15.7419	14.4756	14.1924	14.1148	14.1886	13.0323	12.5198	14.1558	14.2896	14.1755	11.8032	11.4113	11.2907	12.487	13.2912	11.4471	12.9331	14.3416	12.3175	11.226	14.1265	M1ABL9	Vacuolar protein sorting-associated protein VPS4
11.9589	13.6127	14.2205	11.9218	13.6543	13.9021	13.6009	15.6174	14.2486	12.6901	14.2943	14.8895	12.3636	12.2437	11.014	12.4726	11.6431	12.2621	15.0907	14.6626	12.8162	14.5173	15.6711	14.086	13.5059	13.8981	12.4388	14.8873	13.9127	14.2904	14.8316	15.3075	14.9068	14.1792	14.9624	14.258	12.1482	13.378	11.2889	13.8278	14.5501	14.7325	14.6782	11.6928	14.0657	14.9833	14.3717	14.972	M1ABN2;M1ABN3	Aldo-keto reductase
18.3404	18.8497	17.2065	17.0735	17.3714	18.3315	17.2638	18.5094	17.8525	17.3147	18.0458	18.8637	17.0731	18.6064	18.4323	18.3564	17.5571	18.5087	18.2566	17.5753	16.8011	16.7952	17.2532	17.6745	14.6701	15.6285	14.7098	16.6597	18.9092	19.8518	19.7798	19.219	16.1962	16.856	16.469	16.5135	16.2885	16.3553	16.2073	17.652	16.4464	16.2592	16.4031	16.4167	16.2712	17.4601	18.3974	16.8941	M1ABN6	60s acidic ribosomal protein
16.3828	17.1185	17.2754	17.1954	16.7792	17.021	17.2158	17.4509	16.9189	16.7851	17.3554	17.9556	14.945	15.4738	16.8598	17.0304	16.7593	14.1286	16.8572	14.7385	16.6398	17.2077	18.1136	17.4716	16.2012	16.5527	16.2435	17.1849	17.0195	16.7826	17.1192	17.7024	16.9774	17.1736	17.5657	17.2082	16.2663	16.901	17.3976	16.8156	16.6294	16.4924	17.321	17.6961	17.2064	17.2766	17.2068	17.4079	M1ABP7	Peptidylprolyl isomerase
13.8316	14.619	10.883	14.1597	15.2398	14.4337	15.2406	14.8199	14.0668	11.5172	12.0217	13.7741	12.0085	12.8545	9.89694	10.4311	13.1051	15.251	13.3457	11.0486	11.9001	12.6719	14.0495	12.2676	13.4589	15.0255	14.2886	15.1765	12.5606	13.4827	13.0258	12.6506	14.3119	13.9954	13.9037	15.5847	13.0288	11.7033	13.3384	10.6157	10.8747	13.138	11.7946	13.579	13.7372	12.9486	12.699	14.7037	M1ABQ3;M1ABQ4	Amino acid transporter
14.8041	15.0018	14.6863	15.784	15.4146	15.5644	16.1161	15.6538	15.919	16.2809	15.7576	16.2117	15.4559	15.5848	15.4192	15.4304	10.8973	14.3331	15.1758	16.3818	15.1015	15.3619	15.1697	15.5247	16.0046	15.2625	15.8028	16.1795	15.0567	15.3014	15.7291	15.7672	14.5621	15.041	14.9771	15.5209	13.6292	14.566	15.1091	14.8193	15.6389	15.4436	15.2079	15.4098	15.2526	15.3945	14.876	15.3743	M1ABQ6	Thioredoxin-like 3-2, chloroplastic
12.4689	13.8696	12.9225	13.4684	11.9246	11.8921	13.1141	12.9188	10.3309	0	10.7135	12.5812	11.8608	13.3648	11.5192	13.2903	10.0863	12.2512	11.5838	11.9767	12.1781	13.2258	8.62838	13.6435	11.3845	11.5175	12.9303	11.8022	11.6503	12.3183	12.207	12.4748	12.0365	11.4705	11.3299	12.9431	11.8949	11.186	13.6127	12.1191	10.5646	11.2924	11.1121	10.9076	10.7866	11.5792	11.9798	12.4825	M1ABQ9;M1ABR1;M1ABR2	Uncharacterized protein
13.7255	14.8965	13.8741	14.5446	15.2191	15.3993	14.6427	14.442	15.2053	13.6144	14.2474	15.2441	13.7823	13.8801	13.2242	12.7176	15.3829	15.0939	14.8289	12.8852	14.9087	14.8662	15.2955	14.2362	14.8931	15.6919	14.8578	15.9165	15.8112	15.8706	16.1705	15.3896	15.4735	15.646	15.2408	14.5496	14.8276	13.9063	14.912	14.2073	13.997	15.1373	14.6255	14.8175	15.4643	15.1778	15.2509	15.789	M1ABS0	Actin
20.1272	20.5327	20.668	20.7975	20.5415	20.5889	20.6236	20.6124	20.1213	20.334	20.2729	19.4178	19.845	20.4164	20.3699	20.2704	19.7515	19.3105	19.9317	20.0109	19.8579	20.2602	19.705	20.3985	20.3557	20.4552	20.6977	20.3891	20.4522	19.719	20.0008	20.3146	20.0417	20.5778	20.7552	20.7199	20.9097	20.4493	20.0509	20.8148	20.2476	19.8165	20.1499	20.3409	20.2702	20.2905	20.1726	20.0284	M1ABS2;M1BEF2;M1C5P5	60S ribosomal protein L38;60S ribosomal protein L38;S-acyltransferase
14.6443	15.5439	14.5272	15.5313	15.4546	14.8207	14.8162	15.044	14.0709	14.9259	15.2666	14.4993	14.4655	14.3738	16.3596	15.4672	15.1189	15.5001	14.8634	17.0194	15.6283	15.0576	14.4668	15.6264	14.8551	15.5913	14.8857	15.6541	14.8843	14.9014	14.3862	14.705	14.4889	14.6128	14.819	15.1863	13.6062	13.7232	14.7173	15.5972	14.1621	14.0795	12.361	15.3513	15.1267	14.7691	14.637	15.3928	M1ABT4	RAB5B
11.298	16.6772	15.8605	17.3812	15.9514	11.8751	14.9667	11.9558	15.6863	13.3112	14.8824	14.9392	10.9741	11.8631	11.6947	16.1308	12.4132	16.3786	14.7854	17.3153	15.5588	16.714	15.476	17.6244	17.2748	17.3978	15.4435	16.0421	15.8601	15.2459	14.9763	15.3785	11.3366	14.5318	14.3991	16.0861	16.3007	10.7522	17.0067	17.8181	12.5405	16.0585	17.4104	15.2882	14.5001	15.3676	16.2302	17.1209	M1ABW0;M1ABW3	NRC1
12.9912	15.2939	15.5641	15.5124	13.8109	16.0864	15.5547	15.8269	15.2184	15.1493	12.9986	11.9083	15.0838	11.7615	13.52	12.7033	16.4866	14.8595	10.9247	15.9263	13.7065	16.9703	13.4683	11.6907	15.5319	16.6699	14.542	16.4666	11.5963	15.3895	16.0399	15.5689	16.2627	15.7874	16.2041	15.9122	16.2422	15.885	15.0761	14.1514	14.6137	15.1706	14.3189	16.654	14.3918	12.9165	13.9052	13.4673	M1ABX1	Phosphoenolpyruvate carboxylase
16.4121	17.1649	16.7589	16.849	15.9406	16.4498	15.3451	16.0669	16.7452	16.405	15.9832	16.7237	15.948	15.9952	15.7642	15.5749	17.0878	15.955	15.7154	15.3333	16.6436	16.8547	16.3493	16.5515	16.4727	16.4028	16.3083	16.5746	16.5628	16.5657	16.6398	16.5813	16.6564	16.9022	16.2905	16.2254	16.1424	16.5657	16.5444	15.9457	16.4886	16.8059	16.8735	16.9397	16.6303	16.6503	16.0747	16.4075	M1ABY8	Pyruvate dehydrogenase E1 component subunit beta
18.7937	17.3787	17.8539	17.8422	17.2311	16.8269	17.6601	17.3784	18.7787	19.1562	18.2361	18.6364	14.7001	13.798	15.1436	14.7441	16.3489	15.6086	14.7008	14.2276	15.6638	16.3279	15.6713	15.3601	18.0985	18.3388	17.8848	18.0643	17.626	17.1241	17.3256	17.6941	18.016	18.2725	17.8424	18.231	17.4545	17.6525	17.6802	17.16	18.154	18.2318	18.2608	18.0301	17.6569	17.8697	18.1044	17.9804	M1AC15	Carbamoyl-phosphate synthase (glutamine-hydrolyzing)
15.4257	16.6203	15.4975	16.4512	16.0685	16.1297	16.0192	16.0546	15.8062	15.785	16.0581	16.5273	14.3393	14.1673	14.1943	14.5812	15.4375	17.3847	17.0428	16.374	14.9918	16.6471	16.8901	16.4867	15.1868	16.0677	15.3844	16.1205	16.6429	16.389	16.0878	16.1404	14.9928	15.1327	15.1763	15.4659	14.3575	14.9348	13.8059	13.6832	13.9023	15.6618	15.03	15.6843	17.2788	16.4226	15.4077	16.7774	M1AC16	Senescence-associated protein
13.1305	13.7567	14.2961	15.0924	14.0751	14.0268	14.9242	14.2305	14.1171	13.8708	14.4629	14.3044	12.087	11.1827	13.5003	13.0971	14.3226	14.6331	12.5931	14.2211	13.6323	14.6082	14.9508	13.7995	14.2362	14.302	14.6856	15.3875	14.3052	12.6819	13.6977	14.2783	14.0287	13.4832	14.7538	14.694	12.7569	13.6046	14.0152	12.9521	11.8416	14.8412	14.1227	14.6605	14.9599	14.2049	13.6541	15.306	M1AC50	Uncharacterized protein
18.8681	18.305	18.363	17.7847	18.054	18.6105	18.6936	18.447	18.2223	19.307	19.6244	19.7671	19.5314	19.9375	19.8777	19.2788	19.6896	20.0758	20.0756	20.2477	20.3619	19.9865	20.1278	19.9899	18.5087	18.5593	18.806	18.2745	18.4147	18.4119	18.5903	18.3342	18.9485	18.1121	18.2676	18.5822	18.6414	18.4209	18.8642	19.0899	19.0673	19.1535	18.7869	18.8417	18.7286	19.0579	19.0771	19.3217	M1AC63	Glutathione reductase
14.3584	15.4242	14.8177	16.0584	15.6384	14.1942	14.4416	15.1085	16.2548	14.5241	15.3283	14.6517	14.2865	14.0251	16.0847	15.8349	15.3231	15.0798	14.4204	16.2985	15.3354	15.1431	15.2092	14.9333	15.7998	16.5169	15.886	16.4523	16.6591	16.2536	16.3607	16.2329	15.7063	16.1269	16.7304	15.1047	15.7152	15.5915	16.1073	15.5622	16.7001	16.0547	16.4928	15.6753	16.2737	16.2903	16.1291	14.952	M1AC83	AMP dependent ligase
17.147	18.8825	17.7027	17.9152	18.1887	17.9339	16.6872	18.016	17.8529	17.2619	16.7856	17.4461	17.6178	17.6801	16.8405	17.5734	17.3569	17.0598	17.4877	16.8262	16.614	17.0493	17.4881	16.9715	18.1639	17.7882	18.0918	18.0596	18.5457	18.4728	18.4434	18.5087	18.9566	18.5161	18.2689	17.2181	18.1833	18.3477	17.6761	17.2664	17.5204	17.5685	17.5879	17.4641	18.6004	18.5732	17.9967	18.4794	M1AC98	Hydroxyphenylpyruvate reductase
14.8483	16.1479	15.4141	15.7442	15.2113	15.3905	13.4121	15.2297	14.5473	11.151	14.1238	14.8943	13.3447	14.2498	13.5765	14.4842	15.8	15.344	14.7182	14.0303	16.1132	16.2709	14.1853	13.9549	16.3038	15.6931	16.473	16.0715	16.0055	15.7038	15.6504	16.0586	15.8254	16.3253	15.8918	14.3395	15.4391	15.9533	15.787	15.1194	14.7863	14.7737	14.833	15.123	17.1413	17.0108	15.3373	15.7901	M1ACA0	Hydroxyphenylpyruvate reductase (HPPR)
17.3217	18.4162	17.2698	17.7538	17.4706	17.9243	16.8795	17.3314	17.642	18.1992	17.3275	18.9121	15.6029	15.378	15.4764	15.5142	18.802	19.2979	19.0521	16.8275	17.9976	18.1071	17.5519	16.9154	17.5145	17.624	16.8829	17.3343	19.9646	19.427	18.8755	18.9208	18.6714	18.7433	17.9549	18.1889	18.1689	17.464	17.0647	17.3773	15.4587	16.8431	15.5829	16.4656	17.4849	17.5281	16.3783	17.2961	M1ACD6	40S ribosomal protein S17
13.291	14.1395	12.0119	14.0336	14.212	14.5908	12.9489	13.5322	15.3682	12.684	13.237	13.7387	12.6234	12.0457	10.9557	11.3899	14.968	15.2209	11.9766	12.763	13.7868	15.8118	14.7239	11.5707	14.8357	14.8767	15.0332	14.5869	14.2927	13.8404	14.6039	12.3241	15.1262	13.7215	13.9542	14.0885	13.2061	13.4277	13.5694	11.6926	11.9222	14.7341	12.6989	14.589	15.8835	14.5804	12.1942	14.241	M1ACG4	Ubiquinol oxidase
17.0543	17.2116	17.28	17.6858	18.3244	18.189	18.6977	17.963	17.9087	17.9544	18.4281	17.696	19.3341	18.9714	20.6191	18.9889	13.8592	15.5523	13.9709	11.6024	17.9196	18.3492	18.8222	20.0056	18.4288	19.3621	19.365	15.3019	16.8372	16.7928	16.9308	17.1045	17.0481	16.9494	17.8282	19.0508	18.5563	18.9057	18.6628	19.2477	18.1829	17.3255	18.0067	18.3785	14.0302	13.7599	13.8759	14.4111	M1ACH3	Chaperonin containing t-complex protein 1, beta subunit, tcpb
12.1034	11.6279	12.1504	11.9087	11.973	11.2735	11.593	12.8157	13.3753	10.8968	14.2636	11.5412	13.9432	10.8302	12.2398	13.609	12.8029	11.1993	11.7428	12.5324	14.7185	14.9048	12.347	13.5789	12.1537	14.5211	14.1289	13.3913	14.1957	13.9193	13.6792	14.1955	14.1165	13.6929	14.8263	14.216	14.1727	13.2365	14.3917	13.7644	14.5152	14.8415	14.1726	11.4125	14.0914	14.8778	14.1805	13.9841	M1ACI6	Polynucleotide phosphorylase 1
17.8468	17.9996	17.6923	18.1833	17.746	17.463	17.5725	18.0163	17.5542	17.3179	17.0379	16.8489	16.0603	16.5189	15.3011	15.8011	16.5036	15.9373	15.8616	15.3347	15.3625	16.357	16.3067	16.6091	17.8859	18.6584	18.2956	18.6424	17.8259	17.7793	18.0744	18.256	17.5385	18.4276	18.5215	18.5832	16.9355	17.8602	16.5337	16.4466	17.4138	16.9322	16.607	17.9224	17.522	17.3017	16.2055	17.1597	M1ACK8	Eukaryotic initiation factor 4A-3
15.843	16.2195	16.435	16.4852	15.8663	16.1766	16.6012	16.2308	16.1269	14.895	15.288	17.2163	17.3968	16.645	17.1772	17.4569	16.3666	17.3438	17.594	17.1843	17.0006	16.8094	17.2181	16.7375	14.217	15.5387	16.0291	15.7223	15.6275	16.1963	16.1441	15.2587	15.3766	15.9406	16.0908	15.29	16.1615	16.2204	15.6312	15.8106	15.9837	15.8279	16.297	16.1464	16.1548	15.3037	16.1113	15.4758	M1ACL6	Salicylic acid-binding protein 2
14.8484	14.7428	15.2098	14.8622	13.7389	14.5845	14.0279	13.3957	14.9663	14.3537	15.5267	15.0687	14.5318	15.0632	14.7685	14.0928	14.7228	16.1239	15.6473	16.3641	15.1965	15.1754	15.4622	15.5122	14.0476	13.7729	15.0802	14.56	14.1999	14.4106	14.0266	13.354	13.906	12.963	13.6974	13.0015	14.8488	14.3131	14.1767	15.4251	15.8162	15.7844	15.1851	15.7001	15.8841	14.5927	15.7744	14.9858	M1ACQ2	Serine-threonine protein kinase, plant-type
20.11	20.7162	20.7399	21.1922	20.7188	20.5122	20.7213	20.7375	20.6885	20.9766	21.2074	20.361	19.8642	20.2453	20.2776	20.1985	20.6851	20.1807	19.8781	20.5533	20.0034	20.2333	19.8758	20.6813	20.6213	20.4063	20.903	20.6958	20.5797	20.243	20.2491	20.3153	20.1496	20.8379	20.8704	21.1145	20.6194	20.4811	20.3899	20.8784	19.5924	20.0835	20.2951	20.8298	20.396	20.2728	20.834	20.3216	M1ACS2	60S ribosomal protein L13a
20.2243	19.5203	19.6465	19.3882	19.9413	20.0625	19.8374	20.0379	19.1415	19.657	18.7772	19.6877	17.5384	17.0841	18.0774	17.2756	19.9521	18.002	17.9116	17.3223	18.7606	18.4224	18.3661	18.2196	19.9127	19.7746	20.0268	19.9845	19.5703	19.2292	19.8042	19.9593	20.1699	19.9392	19.9466	19.7672	19.8189	19.9694	19.8476	19.3109	19.4743	19.465	19.7516	19.919	19.5357	19.9826	19.9871	20.1258	M1ACT7	S-(hydroxymethyl)glutathione dehydrogenase
18.7301	17.5163	18.1979	19.8146	16.9481	16.6678	17.871	17.0185	19.3677	17.2556	17.7694	17.0258	17.753	16.3666	17.8922	17.5425	16.5545	17.7297	17.2307	18.4429	16.6035	16.8882	16.9098	17.054	18.2597	19.5271	18.1574	20.3221	17.3694	17.3631	17.5175	17.096	19.0112	18.6607	20.1574	19.2561	17.6964	18.1234	17.5633	17.2816	18.6136	17.1248	17.5224	17.738	16.3405	15.6919	17.2113	16.0653	M1ACY1	Bet v I allergen family protein
12.7276	12.2721	13.8435	13.3966	13.9396	13.4903	13.7977	14.2366	14.5186	11.3361	13.4099	10.535	15.1347	14.6185	14.5008	14.484	14.589	15.7157	15.3126	14.0504	14.8085	15.0507	14.772	14.543	16.8639	15.958	15.9845	16.1943	13.7762	12.0314	14.2761	13.2705	16.0194	15.7237	15.4223	14.3423	14.1801	13.7075	15.0236	15.1071	16.0097	15.1482	14.2746	13.1706	15.0054	14.1254	15.362	14.938	M1ACZ9;M1AD00	2,4-D inducible glutathione S-transferase;2,4-D inducible glutathione S-transferase
16.9674	17.9668	17.1858	17.2544	17.0654	17.5317	16.7796	17.1981	16.8487	17.0638	16.3534	17.4332	14.8528	15.0348	15.4582	14.9265	17.6515	16.3678	15.3181	15.2193	16.2322	16.2777	15.639	14.2428	17.304	16.2652	16.5996	17.024	18.0303	18.1513	17.8983	17.939	17.5544	17.9715	17.4316	16.7122	16.3005	16.4284	16.4457	15.6048	15.8559	16.1895	16.1522	16.7842	16.8403	16.7676	16.299	16.8956	M1AD15	Citrate synthase
11.6841	15.3032	12.4808	14.1099	15.4847	14.3551	14.7259	15.1745	14.7205	13.9467	11.6618	11.1994	14.9998	16.0918	15.5362	15.1735	14.4313	12.0972	12.5824	11.5105	14.3613	15.1293	14.8659	15.7998	14.0964	14.8705	15.7269	15.7811	14.2999	14.4456	14.6148	14.0387	16.4249	16.8647	16.4783	15.5507	15.4236	15.6276	15.8471	15.444	15.0082	15.6688	15.5529	14.6776	14.3785	14.7569	14.0367	14.1403	M1AD20	Allyl alcohol dehydrogenase
17.7346	17.672	17.8214	16.8508	18.288	19.0206	18.802	18.9038	16.8023	17.6163	17.2041	17.147	17.7372	18.0209	17.6408	17.4613	18.3155	18.0862	18.0607	17.7658	18.6059	18.5261	18.6661	17.9192	17.5738	17.2761	17.1805	17.2479	17.6777	17.1408	17.2109	17.6761	17.7937	17.0235	17.0794	16.9553	18.4822	18.0165	18.7288	18.1656	18.6176	18.631	18.9006	18.3655	18.1235	18.3798	17.9218	17.7117	M1AD22	Triacylglycerol lipase
15.2282	15.9093	15.5763	16.6021	16.5185	16.1306	16.0552	16.0016	16.9296	15.2836	16.3303	16.4613	15.3134	15.0626	14.939	15.5803	15.9727	16.4489	16.6375	15.4569	15.5547	15.8533	15.9354	15.4607	15.6658	17.3001	16.4015	17.1624	16.4242	16.3325	16.2573	16.8085	15.6554	16.2435	16.468	16.682	15.8602	15.2445	16.0108	16.3513	17.7887	16.814	16.0244	16.0162	17.2164	17.1703	16.6495	16.8777	M1AD29;M1AD30	14-3-3 protein
10.6305	11.1155	11.3438	11.7263	11.3097	10.794	12.158	11.919	13.6764	9.74575	12.0025	12.1878	10.9531	10.6214	10.5495	10.486	11.7892	13.2468	10.2918	11.3604	12.0378	12.1862	11.0878	10.0532	13.3875	14.5575	13.1071	13.6597	11.7196	12.5639	11.4167	10.5199	11.147	12.1257	12.0165	13.3189	12.5735	9.60137	11.0122	10.9705	10.747	12.8573	10.1206	11.7764	11.0851	10.9555	10.7618	11.4908	M1AD53	Transmembrane 9 superfamily member
22.3619	21.932	22.1681	21.7966	21.4609	22.272	21.9806	21.7933	21.2734	21.8665	21.4642	22.3439	22.6807	22.8723	22.8389	22.7384	23.1092	23.3232	23.6174	23.4841	22.7579	22.5465	23.0354	22.7561	21.3112	20.8346	21.2551	21.254	21.3462	21.0798	21.5629	21.5278	21.7234	21.5593	21.231	21.3438	21.7241	21.8104	22.1183	22.0461	22.2168	21.6457	22.2073	22.0291	21.8512	21.878	22.0564	22.0216	M1AD62	Neutral leucine aminopeptidase preprotein
19.8241	18.5539	19.2915	18.8479	18.51	19.1893	19.6397	19.016	18.8675	19.5648	19.3245	18.852	20.3421	20.2166	20.5905	20.0608	19.9172	19.6247	19.7128	20.9669	20.4217	20.2331	20.4678	20.3342	18.809	19.4665	19.0619	18.9917	17.6589	16.9646	17.5297	18.3491	18.3397	18.111	18.1507	19.2861	18.7656	18.9011	18.7692	19.1049	19.989	20.053	19.7007	20.1948	19.6323	19.39	19.4979	19.262	M1AD80	Purple acid phosphatase
10.9398	19.5512	16.413	12.9366	13.1264	18.0609	16.1626	16.7925	16.8423	17.8392	17.4316	17.7074	16.8541	15.4893	16.648	12.8289	15.794	14.5801	18.7166	18.8922	17.7835	16.8587	16.7477	12.8363	16.4733	19.0979	14.8088	16.7115	20.0088	19.0205	15.6564	17.1349	16.358	15.7874	13.8885	14.4088	14.2695	17.2516	16.8395	14.4242	15.0079	15.4301	16.0101	12.6253	14.8311	15.5911	14.3638	15.9473	M1AD90	Elongation factor Ts, mitochondrial
17.7135	18.549	17.7673	18.1871	18.8933	19.1639	18.2452	18.7297	17.5744	17.6024	16.1898	17.2879	16.8372	16.811	16.7098	16.6687	18.128	17.1084	17.27	16.8912	16.9848	17.3352	16.9418	16.6541	18.9093	18.4184	18.1515	18.2128	18.567	18.4799	18.4957	18.5748	18.8366	19.0159	18.3875	18.5335	16.9205	17.6587	17.233	16.789	17.9271	18.3578	18.3676	18.8709	17.329	17.24	17.2177	17.6201	M1AD94	Enoyl-CoA hydratase, mitochondrial
19.1268	19.2556	18.9038	18.7259	18.9205	18.6687	18.4941	18.5632	19.5875	19.8391	19.149	19.3473	17.396	17.6384	17.7236	17.6812	18.9681	18.6808	18.6405	17.7513	17.7388	18.5465	18.2238	17.6897	18.7047	18.7414	18.4936	18.3895	19.0031	18.5624	18.9444	19.2723	18.9611	19.592	18.3891	18.8094	18.8257	18.6397	18.393	18.404	18.8935	19.0232	18.527	18.1354	19.0356	19.8758	18.9443	19.1706	M1ADA6	Ketol-acid reductoisomerase
11.8609	14.4436	13.7068	13.2477	13.9597	14.9321	14.1064	14.443	15.0475	14.8381	15.0449	12.1425	12.4281	13.6302	11.7924	13.6864	13.8218	15.1721	11.4737	14.9772	15.5887	14.6704	15.5443	15.0719	14.1723	14.7822	15.2638	14.844	13.7359	11.902	14.2793	14.1136	15.4291	15.072	14.1972	13.7753	12.4581	14.0599	14.3447	14.6125	14.2521	15.323	14.989	13.9382	14.894	14.7465	13.2893	14.3169	M1ADE4	Senescence-associated protein
13.3414	12.7846	14.0169	14.1903	15.4704	15.3775	15.3764	14.3815	15.4049	14.5748	14.4052	14.1907	13.982	13.3433	12.8999	14.0836	14.4552	13.2186	13.9652	11.2116	13.3032	14.508	14.4039	14.7599	14.5686	15.3968	15.3375	15.8866	14.4839	14.4228	14.4623	13.8779	14.8072	15.14	14.9454	15.8569	11.4814	14.482	12.2939	13.6948	14.6041	14.7125	13.54	14.238	14.3367	13.2804	13.6805	14.7976	M1ADE6;M1AS22	Eukaryotic peptide chain release factor subunit 1-1
17.1267	16.3596	16.8844	16.7449	15.2915	15.9633	16.7542	16.1892	16.6454	15.9521	16.5855	17.2596	17.6543	17.7325	16.3508	16.9093	16.7803	18.1518	17.6703	15.7683	16.9249	16.1403	16.0032	15.6431	15.5691	15.9951	16.788	16.2086	15.9727	15.6875	17.7253	16.9113	16.5389	15.624	16.5986	16.9657	15.5622	16.619	16.4889	16.1406	16.8521	17.1209	16.4628	16.7876	15.7907	16.0105	14.6629	16.1611	M1ADG0;M1ADG1	Temperature-induced lipocalin
11.6608	14.1687	13.4009	13.849	13.6462	13.3834	13.2658	13.8334	13.3664	12.2977	13.989	13.7247	13.042	12.741	13.8971	13.5417	13.6486	13.4305	13.3866	13.3781	13.2176	12.9487	13.5411	13.4191	12.3681	13.3079	13.5346	13.568	11.6436	13.9853	14.2342	13.9727	12.2717	11.3756	13.9142	14.2171	12.9703	13.3267	13.4507	13.4267	13.5035	12.9149	13.4564	13.3422	13.6066	13.7499	13.0649	13.9697	M1ADI8	Uncharacterized protein
12.8811	14.4353	12.4078	14.1213	14.1324	13.721	13.5323	13.9423	13.8577	11.7713	13.0921	14.8438	13.2414	13.617	13.862	12.5394	13.1988	13.9834	13.6156	12.5406	14.0599	13.6501	13.8994	12.428	13.7975	14.6073	14.1002	14.7383	14.8996	14.9204	15.029	14.4044	14.1301	14.9985	14.5364	13.5321	12.3473	11.4846	13.012	12.7408	13.364	13.2848	12.1789	13.57	14.3161	13.8801	12.3036	13.9706	M1ADI9	Eukaryotic translation initiation factor 4F / eIF-4F, putative
13.0412	12.256	13.0455	13.3413	11.4457	11.4357	13.0308	12.3378	12.9969	12.0447	11.8	11.1429	14.5951	15.1692	15.2004	13.7022	15.409	13.0683	14.9716	15.2744	16.2305	15.3822	14.3352	15.6253	11.8828	13.7637	14.5777	14.4405	11.7287	12.1117	11.9928	13.0716	12.1514	11.9929	13.5501	14.1354	13.3965	13.2376	14.2793	14.019	14.6635	14.6445	15.0326	11.3835	14.5307	14.2291	14.4425	14.9973	M1ADJ9;M1ADK1	Calcium lipid binding protein
14.1255	12.2568	13.5586	11.8137	12.42	10.6835	13.8726	12.9902	12.5519	10.3034	12.5576	13.0031	11.7658	13.6778	13.2098	13.845	12.9847	13.9014	14.2647	14.2935	11.8488	12.6643	14.0055	13.5434	11.2047	13.0721	10.7712	9.86266	10.8212	13.0566	13.8173	13.2177	11.9536	11.4476	13.5822	13.2411	10.6148	12.1532	12.7081	12.7976	9.7341	11.7414	12.8128	12.448	12.2935	11.7218	15.1181	14.8288	M1ADL4	Uncharacterized protein
13.6072	15.3202	13.7238	14.8922	13.0129	12.9726	15.5049	15.5326	13.2124	14.2394	12.7621	14.2125	11.1527	10.649	17.5357	11.5151	12.8793	11.3635	12.1547	12.3506	12.5451	13.9795	13.6287	12.9075	15.3397	13.8195	14.3071	14.7658	14.8238	15.0046	14.7796	15.3892	15.166	16.5139	15.2404	15.3446	12.7752	13.6738	12.658	11.3334	15.4086	15.8016	13.3893	13.1482	13.6968	13.2342	11.8989	13.7464	M1ADM6	N-hydroxycinnamoyl/benzoyltransferase 6
19.5559	19.0978	14.9062	15.3255	13.9966	13.5787	15.2671	14.7546	16.1231	16.3887	15.7553	15.0365	15.968	16.158	17.1243	16.1812	16.0427	17.1216	15.9077	17.2304	15.6444	14.8887	15.9267	16.0554	16.27	19.0885	16.5338	14.664	18.3174	18.8316	14.2011	15.3174	16.0938	15.7175	16.2684	17.069	19.4653	15.5823	15.5509	16.6953	15.7187	14.7536	15.7474	16.22	14.1426	14.6835	15.1745	13.3102	M1ADP0	Subtilisin-like protease preproenzyme
17.4374	18.3764	17.5978	17.9623	17.9749	18.1673	18.1007	17.9298	17.6157	17.2408	17.3926	18.5591	16.9429	16.7018	16.4029	16.4165	17.6189	19.5253	18.3864	17.2017	16.7508	17.7628	17.8057	16.7127	17.707	17.8588	18.3265	18.4878	17.9117	18.1307	18.4012	17.72	17.8876	17.7008	17.634	18.1561	16.6779	16.9785	16.8188	16.1165	15.7534	16.827	16.2311	17.4535	18.0013	17.5125	16.8308	18.0629	M1ADQ4	Annexin
15.3605	16.2519	15.5846	15.1641	15.6078	15.6623	15.4587	15.4619	15.528	16.1502	16.4471	15.6211	16.2476	16.1865	16.7307	17.0781	15.6462	15.1607	17.0111	16.6094	15.9754	14.7106	15.6452	16.1804	14.973	15.6595	13.8224	14.8198	15.6449	15.6269	15.911	15.8129	15.1462	14.986	16.0554	16.2056	15.2075	15.2731	15.2316	16.9399	16.0397	14.7539	14.9947	15.4223	15.0292	14.8847	15.1218	14.9027	M1ADR9	Sterol carrier protein 2 (SCP-2) family protein
15.5957	14.9436	15.1558	14.6259	14.2852	14.9211	14.6432	12.7313	13.2867	14.7269	14.4223	15.0216	15.3152	15.8593	15.4809	15.2602	16.2308	16.6772	15.7698	15.8553	16.7235	16.3665	17.0461	16.2804	14.5181	14.4607	14.7596	14.4524	14.2435	14.2583	13.8211	12.8712	14.9832	14.6084	12.2405	12.8634	14.4184	14.0166	14.9143	14.1751	15.5328	15.4675	14.9124	15.6004	14.1585	14.2259	14.056	14.5663	M1ADS0	Alpha-amylase
16.1858	15.6801	16.107	15.7796	16.4321	16.6807	16.2337	16.3971	16.8966	16.6624	16.6837	16.9563	16.9125	16.6719	17.1033	16.6705	17.7492	17.0939	17.8711	17.0541	17.9798	17.8014	17.664	17.6054	16.3436	16.3494	16.5362	16.3484	16.2067	16.4536	16.4356	16.3496	17.0516	16.7521	16.3954	16.4848	15.7505	16.1492	16.1638	16.0249	15.9966	15.752	15.8453	15.8591	16.8906	16.8192	17.0749	16.694	M1ADS2	Neutral alpha-glucosidase ab
14.3563	14.2974	15.0127	14.986	14.7897	14.7424	12.978	13.0261	14.8885	9.86889	11.7797	11.4925	14.2732	12.2851	12.9367	13.9962	13.3139	9.57422	12.1447	10.591	14.5777	14.2922	15.5959	16.0239	13.3095	14.8503	13.0437	14.3675	13.6483	12.0768	13.7668	14.1402	13.828	13.6098	14.4293	12.9648	16.4543	15.9315	16.2224	16.501	15.3551	15.7339	15.724	14.7793	14.9498	14.8838	15.4115	14.7141	M1ADT6	Gibberellin receptor GID1
17.1393	15.8712	15.483	16.1806	15.9491	15.7075	15.3877	15.6224	16.6523	15.2232	14.8568	16.198	17.7725	12.8781	16.7327	17.5403	16.5695	16.1547	16.6166	17.3604	15.4045	15.3845	16.3273	15.2463	16.9582	13.8969	14.322	15.4378	15.5222	16.7145	15.4722	15.1027	15.3269	15.2276	15.0071	14.9982	15.546	15.7877	14.5422	15.9792	15.1263	15.1098	15.2402	14.9702	15.5027	14.679	15.2179	15.7617	M1ADU6	Serpin
16.8168	15.048	16.5291	16.663	15.4453	15.1877	16.4679	15.6895	17.5757	17.3931	18.3816	17.0279	17.4582	16.8229	18.2781	18.1713	16.1184	17.3498	16.6074	18.9697	15.8791	15.239	15.4524	17.0386	17.2884	17.8254	17.5665	16.8825	16.8475	17.0895	16.7644	16.8803	16.136	16.4962	17.3166	17.7434	17.692	17.9066	17.4762	18.5629	15.9972	15.619	15.9941	16.3136	15.0359	15.0312	16.315	15.0856	M1ADW0	Cysteine protease
15.5219	14.741	14.2821	13.8021	14.5195	13.145	14.8279	14.1108	15.4715	15.4929	16.6385	15.7529	15.2577	16.0078	15.5154	15.1866	15.8682	15.9306	15.5264	15.4915	16.4025	15.3289	15.5044	15.5614	12.2609	14.5831	13.852	14.6478	13.4124	13.1537	14.1734	13.491	14.2529	11.2005	13.7597	13.1506	15.46	14.2851	15.3746	15.8557	15.9022	15.3349	15.129	14.1761	14.4274	14.0647	15.2639	15.0712	M1ADY4	Protein translocase
16.1387	16.5871	16.5171	16.4809	16.0902	16.2919	16.6332	16.7379	16.3061	15.7864	16.2401	16.7519	17.0856	16.4828	16.7434	17.053	16.596	17.1846	17.6656	17.0585	16.3322	16.315	17.2414	16.3323	15.3153	15.3383	16.2685	16.8295	16.6438	17.2247	17.4842	17.4168	16.2255	16.2135	16.5506	16.2555	14.7379	16.0465	15.0199	15.1851	15.1786	15.2012	14.9671	16.4254	15.9431	15.9764	15.2442	16.1478	M1AE00	Uncharacterized protein
15.8383	16.6172	16.219	16.9622	17.0631	16.7404	16.8506	16.86	16.8697	15.5765	15.946	16.5573	15.8832	15.3009	14.8421	16.0353	15.8006	16.3522	16.7774	16.9442	15.6566	16.31	16.6027	15.8283	16.1532	17.3624	16.1544	17.1061	16.44	16.8221	16.9063	16.4798	16.3045	16.1715	16.2331	16.7959	15.9409	16.6765	16.0052	16.1295	17.3575	16.2785	15.5412	16.5055	16.5845	16.2322	15.741	16.4494	M1AE01	26S proteasome regulatory subunit RPN11
12.2796	12.4629	13.1961	13.7775	14.4607	14.2842	14.5493	14.4644	15.8648	14.3007	14.7917	15.4888	14.7406	13.6359	13.2797	13.6549	13.851	14.4727	14.33	14.6499	14.1833	14.1292	15.0401	13.8302	14.2683	13.5852	14.0509	14.2662	12.8726	13.9885	13.915	13.4584	14.3326	14.1898	13.7473	14.6094	11.8389	11.7809	14.1037	10.4054	13.0831	13.7943	13.1662	13.7664	14.4621	13.8857	13.4351	14.9497	M1AE02	Sorting and assembly machinery (Sam50) protein
14.7161	14.7174	14.3084	13.7332	15.562	14.3352	15.9791	14.3382	15.3926	14.4166	15.7579	14.1545	15.952	16.448	15.5495	15.4937	15.6507	15.9292	17.7038	16.256	15.1008	15.0185	14.7938	15.645	14.593	15.1541	16.8015	14.7118	15.5775	13.7537	14.0877	13.3601	13.5786	13.0019	14.093	16.7522	15.8096	14.3833	14.4757	15.6558	15.6959	15.4172	14.2744	14.419	14.5684	14.0201	15.038	14.5841	M1AE23	Protein Z
13.7806	14.7596	13.8967	14.2745	14.6266	14.7327	14.0908	14.4103	15.712	16.5682	13.5314	14.7347	15.7889	15.6848	13.7256	14.2046	15.4306	15.9851	14.969	14.2942	14.8672	14.8433	14.6754	13.7941	11.0108	13.2944	11.8727	14.1293	13.8757	14.2954	14.9487	14.4529	13.381	14.9275	13.1385	12.4986	13.4244	14.9081	13.372	13.7138	15.8337	15.0045	13.9488	13.9176	14.9331	14.8719	14.2199	14.5654	M1AE31	Glutaredoxin-C4
15.6285	16.9599	16.739	16.9097	16.2176	16.8983	15.4004	17.0209	16.159	16.026	16.2684	16.8311	14.6741	15.801	15.6002	14.8736	15.3374	15.791	14.7083	15.2784	15.772	15.874	15.9715	15.4881	15.9495	17.2359	17.2453	17.2138	17.0737	17.3404	17.5553	17.2773	17.0477	16.8792	17.2767	15.9907	15.8048	16.6031	17.1024	16.4272	16.7322	17.2263	17.2076	17.1551	17.0629	17.8981	16.9659	17.6446	M1AE33	GcpE
10.3333	10.8339	11.1668	11.5207	11.7438	11.4822	12.7478	10.9198	13.0732	10.3669	12.3377	11.0726	9.8676	11.2681	10.8535	9.91698	11.7435	11.7885	12.4463	10.9262	9.83852	11.4563	11.9612	9.7844	10.0785	13.3697	12.177	13.0214	12.6853	12.368	11.5617	11.2001	11.7647	11.7517	10.9659	12.7286	10.6329	10.5299	11.4032	11.5856	12.4297	11.8451	12.3574	11.0395	11.3789	10.9457	10.2378	11.1009	M1AE45	SIT4 phosphatase-associated family protein
12.2444	15.9074	15.3839	15.4484	15.8492	16.273	15.6792	15.1621	14.9379	10.9875	13.4332	12.5939	14.4704	15.234	10.6754	14.2848	11.5829	13.0324	15.3918	14.6627	11.4109	13.0547	13.4633	14.9549	14.0069	13.1353	13.5279	14.4295	14.6642	14.0057	13.2879	14.2293	13.5601	13.7404	14.0376	13.8194	15.6808	15.1674	13.5032	14.0547	12.6154	14.5217	13.6167	13.8399	14.7003	14.3431	13.4939	14.0205	M1AE53	Structural constituent of cell wall
19.3952	19.6704	19.4483	19.1151	19.1428	19.7798	19.4275	19.3118	19.0412	19.502	19.2642	19.9899	19.7258	19.9226	19.8601	19.7533	20.28	20.6892	20.5383	20.0298	19.5349	19.7173	19.7675	19.6307	19.1816	18.7411	18.878	18.7581	19.4517	19.719	19.5925	19.2968	19.4881	19.6639	19.0502	19.115	19.2253	19.1716	19.3236	19.5463	19.0752	19.0914	19.1166	19.2616	19.3743	19.0638	19.1432	19.1134	M1AE64	Proteasome subunit beta
18.6346	17.9289	15.8145	15.354	17.5319	17.7716	16.1696	15.7003	16.0057	17.4477	15.9242	15.3766	17.6035	17.4983	16.6639	16.1798	17.9038	17.4874	15.9567	17.1383	15.6999	15.9252	15.5279	16.664	16.6742	16.7676	14.8366	14.6365	17.1218	17.772	15.781	15.1059	15.4794	15.8977	15.4861	16.2691	14.9152	17.0595	14.316	15.0507	17.463	17.5404	16.4234	15.9327	14.7333	14.7122	15.9871	14.9443	M1AE65	Proteasome subunit beta type
18.6356	18.9691	18.6149	18.5332	18.6282	19.3285	19.1387	18.5974	18.9514	18.5532	17.8312	19.376	19.0705	19.2453	18.1366	19.5545	18.3726	18.4404	20.5062	19.5454	18.8526	18.8262	20.1789	19.2827	18.0101	17.4901	18.347	18.5216	19.2634	19.24	19.5828	19.2957	19.055	18.645	18.2612	17.4893	18.2052	18.8998	18.4227	18.2872	18.9727	18.7561	18.7073	18.346	18.8308	18.2825	18.7717	19.0452	M1AE74;M1AE75	Lactoylglutathione lyase
16.6079	15.9029	16.8541	16.8054	16.5838	16.9481	16.915	16.6835	18.4493	17.0636	18.2707	16.8945	17.505	16.7139	16.7713	17.2013	17.6229	17.619	17.3033	16.566	17.531	17.7685	17.3174	17.9108	16.2994	17.5441	17.3859	17.7471	16.284	16.1178	17.0095	16.6314	16.8101	16.4128	16.914	16.5846	16.9555	16.9461	17.56	18.4296	18.5673	18.1675	17.3496	17.0262	17.3506	16.1745	17.1603	17.2214	M1AE79	Protein disulfide-isomerase
14.1657	15.2571	14.12	15.2134	16.0813	15.7884	16.3367	15.6218	14.5581	13.6649	15.1717	13.5959	13.4852	13.6166	13.1962	13.4694	13.5814	16.2155	14.6001	15.2978	12.4986	15.25	15.8649	14.7515	15.1091	16.4648	16.1311	15.7698	15.3642	15.1631	14.7347	14.6232	15.7198	15.2172	15.7772	16.7383	14.1061	13.6346	13.984	13.8347	13.9322	15.677	14.4502	15.4299	15.7711	14.9519	15.0696	15.8505	M1AE81	Major intrinsic protein 2
16.6286	14.4277	15.4838	16.794	15.4794	15.0671	15.4732	13.7847	10.3448	15.9567	14.6637	15.726	17.8442	16.9638	11.1219	13.5691	14.1243	16.9057	20.2024	18.7579	14.8932	16.0694	17.0577	17.6823	15.7831	13.8745	11.2014	15.2678	13.6425	14.5672	14.5141	11.3993	11.9534	13.9571	13.8998	11.2563	15.8572	17.1706	17.0529	17.1889	14.3161	16.0805	14.7768	13.0447	17.1427	16.2607	15.2692	16.7755	M1AEA5	KiTH-2
14.3513	15.2138	13.9204	16.289	15.5512	15.3975	15.5887	15.5601	10.8102	10.85	12.8371	14.2699	15.8098	14.4702	12.6519	11.1828	12.4659	15.6327	17.9032	16.8561	12.7234	14.1714	15.3164	15.7912	15.5627	13.6623	11.1633	15.8108	15.0356	15.7724	16.1006	12.4978	13.4103	13.1577	12.6202	11.8333	15.7477	16.8175	16.8451	17.9256	12.9697	15.2626	15.0072	11.1142	16.8525	16.0859	15.7253	18.4677	M1AEA6	KiTH-2
[truncated: 2,773 more rows]
[truncated: 1 more columns]
